# Supplementary material for: Genomic insights into the diversity, virulence and resistance of Klebsiella pneumoniae extensively drug resistant clinical isolates
Source: Microb Genom. 2021 Aug 23;7(8):000613. doi: 10.1099/mgen.0.000613 (PMC8549359; doi:10.1099/mgen.0.000613)
Supplement: Supplementary material 2 [file mgen-7-0613-s002.xlsx]

## Sheet: Table 1 for paper
strain	ST	Year	Source	Hospital	Number resistanceclasses	Number resistance genes	wzi	K locus * mising genes	O locus	Aminoglycoside modifying genes 1= AphA6; 2= Any Aac; 3=Any Aad; 4 = Other Aph Ignored StrAB SatA Rmt	FQ 1= GyrA-83I; 2=ParC-80I; 3=Qnr-S1; 4= Other GyrA; 5 = other Qnr	Sul	Tet	Tmt	Omp mutations	Bla (O = OXA-2 or -9; S=SHV)	Bla Carb	Bla ESBL	Bla broad	Yersinia-bactin (ybt9; ICEKp3)
1390154	ST11.A	2010	Urinary	C	9	19	wzi64	KL64	O2v1	1	1,2,3	SulI;SulI*;SulII	TetAD	DfrA1	K35, K36	LAP-2;OXA-2	KPC-2	CTX-M-2	SHV-11	-
1437318	ST11.A	2010	Pulmonary	B	10	21	wzi64	KL64	O2v1	-	1,2,3	SulI;SulI;SulII	TetAD	DfrA1	K35, K36	LAP-2;OXA-2	KPC-2	CTX-M-2	SHV-11	-
1445551	ST11.A	2010	Urinary	A	10	22	wzi64	KL64	O2v1*	-	1,2,3	SulI?;SulII	TetAD	DfrA1	K35, K36	LAP-2;OXA-2	KPC-2	-	SHV-11	-
1478199	ST11.A	2010	Wound	A	11	22	wzi64	KL64	O2v1	-	1,2,3	SulI;SulII	TetAD	DfrA1	K35, K36	LAP-2;OXA-2	KPC-2	-	SHV-11	-
1485373	ST11.A	2010	Urinary	A	10	21	wzi64	KL64	O2v1	-	1,2,3	SulI;SulI;SulII	TetAD	DfrA1	K35, K36	LAP-2;OXA-2	KPC-2	CTX-M-2	SHV-11	-
1499465	ST11.A	2010	Urinary	A	11	22	wzi64	KL64	O2v1*	-	1,2,3	SulI;SulII	TetAD	DfrA1	K35, K36	LAP-2;OXA-2	KPC-2	-	SHV-11	-
1499471	ST11.A	2010	Tissue	A	9	20	wzi64	KL64	O2v1	-	1,2,3	SulI;SulI;SulII	TetAD	DfrA1	K35, K36	LAP-2;OXA-2	KPC-2	CTX-M-2	SHV-11	-
1514041	ST11.A	2010	Blood	C	10	21	wzi64	KL64	O2v1*	1	1,2,3	SulI;SulI;SulII	TetAD	DfrA1	K35, K36	LAP-2;OXA-2	KPC-2	CTX-M-2	SHV-11	-
1581721	ST11.A	2011	Pulmonary	D	10	21	wzi64	KL64	O2v1	1	1,2,3	SulI;SulII	TetAD	DfrA1	K35, K36	LAP-2;OXA-2	KPC-2	-	SHV-11	-
1584073	ST11.A	2011	Blood	C	9	21	wzi64	KL64	O2v1*	-	1,2,3	SulI;SulI;SulII	TetAD	DfrA1	K35, K36	LAP-2;OXA-2	KPC-2	CTX-M-2	SHV-11	-
1625271	ST11.A	2011	Bone	A	11	22	wzi64	KL64*	O2v1	-	1,2,3;5	SulI;SulII	TetD	-	K35, K36	LAP-2;OXA-2	KPC-2	-	SHV-11	-
1780874	ST11.A	2011	Urinary	A	10	23	wzi64	KL64	O2v1*	1	1,2,3	SulI;SulI;SulII	TetAD	DfrA1	K35, K36	LAP-2;OXA-2	KPC-2	CTX-M-2	SHV-11	-
1837343	ST11.A	2011	Other	A	11	22	wzi64	KL64	O2v1	-	1,2,3	SulI;SulII	TetAD	DfrA1	K35, K36	LAP-2;OXA-2	KPC-2	CTX-M-2	SHV-11	-
1874371	ST11.A	2011	Blood	A	11	22	wzi64	KL64	O2v1*	1	1,2,3	SulI;SulI;SulII	TetAD	DfrA1	K35, K36	LAP-2;OXA-2	KPC-2	CTX-M-2	SHV-11	-
1991160	ST11.A	2011	Blood	A	10	21	wzi64	KL64	O2v1	1	1,2,3	SulI;SulI;SulII	TetAD	DfrA1	K35, K36	LAP-2;OXA-2	KPC-2	CTX-M-2	SHV-11	-
2148012	ST11.A	2011	Pulmonary	A	8	18	wzi64	KL64	O2v1*	1	1,2,3	SulI;SulI;SulII	TetAD	DfrA1	K35, K36	LAP-2;OXA-2	KPC-2	CTX-M-2^	SHV-11	-
2197811	ST11.A	2012	Urinary	A	9	20	wzi64	KL64	O2v1*	1	1,2,3	SulI;SulII	TetAD	DfrA1	K35, K36	LAP-2;OXA-2	KPC-2	-	SHV-11	-
2277048	ST11.A	2012	Pulmonary	A	9	22	wzi64	KL64	O2v1*	1	1,2,3	SulI;SulI;SulII	TetAD	DfrA1	K35, K36	LAP-2;OXA-2	KPC-2	CTX-M-2	SHV-11	-
2529179	ST11.A	2012	Pther	A	9	21	wzi64	KL64*	O2v1*	1,3,4	1,2,3	SulI;SulI;SulII	TetAD	DfrA1,A1,A14	K35, K36	LAP-2;OXA-2	KPC-2	CTX-M-2	SHV-11	-
2696866	ST11.A	2012	Urinary	A	9	22	wzi64	KL64	O2v1	1	1,2,3	SulI;SulI;SulII	TetAD	DfrA1	K35, K36	LAP-2;OXA-2	KPC-2	CTX-M-2	SHV-11	-
2758660	ST11.A	2012	Pulmonary	A	11	22	wzi64	KL64*	O2v1*	1	1,2,3	SulI;SulII	TetAD	DfrA1	K35, K36	LAP-2	KPC-2	-	SHV-11	-
3417179	ST11.A	2013	Pulmonary	G	9	19	wzi64	KL64	O2v1	1	1,2,3	SulI;SulII	TetAD	DfrA1	K35, K36	LAP-2;OXA-2	KPC-2	-	SHV-11	-
3538308	ST11.A	2013	Urinary	G	11	22	wzi64	KL64	O2v1	-	1,2,3	SulI;SulI;SulII	TetAD	DfrA1	K35, K36	LAP-2;OXA-2	KPC-2	CTX-M-2	SHV-11	-
3920822	ST11.A	2013	Blood	C	9	19	wzi64	KL64	O2v1*	1	1,2,3	SulI;SulII	TetA	DfrA1	K35	LAP-2;OXA-2	KPC-2	-	SHV-11	Yes
4142680	ST11.A	2013	Blood	I	11	22	wzi64	KL64*	O2v1*	1	1,2,3	SulI;SulII	TetAD	DfrA1	K35, K36	LAP-2	KPC-2	-	SHV-11	-
4198906	ST11.A	2013	Tissue	D	10	21	wzi64	KL64*	O2v1*	1	1,2,3	SulI;SulII	TetAD	DfrA1	K35, K36	LAP-2	KPC-2	-	SHV-11	-
4213316	ST11.A	2013	Blood	I	10	22	wzi64	KL64*	O2v1*	1	1,2,3	SulI;SulII	TetAD	DfrA1	K35, K36	LAP-2	KPC-2	-	SHV-11	Yes
4285260	ST11.A	2013	Blood	I	9	20	wzi64	KL64*	O2v1*	1	1,2,3	SulI;SulII	TetAD	DfrA1	K35, K36	LAP-2	KPC-2	-	SHV-11	-
4285298	ST11.A	2013	Urinary	I	9	20	wzi64	KL64*	O2v1*	1	1,2,3	SulI;SulII	TetAD	DfrA1	K35, K36	LAP-2	KPC-2*	-	SHV-11	-
4551627	ST11.A	2013	Other	A	11	22	wzi64	KL64*	O2v1*	1	1,2,3	SulI;SulII	TetAD	DfrA1	K35, K36	LAP-2	KPC-2	-	SHV-11	-
4778856	ST11.A	2013	Urinary	H	11	22	wzi64	KL64	O2v1	-	1,2,3	SulI;SulII	-	-	K35, K36	LAP-2;OXA-2	KPC-2	-	SHV-11	-
5375657	ST11.A	2014	Urinary	G	10	22	wzi64	KL64*	O2v1*	1	1,2,3	SulI;SulII	TetAD	DfrA1	K35, K36	LAP-2	KPC-2	-	SHV-11	-
6083015	ST11.A	2014	Wound	G	9	20	wzi64	KL64*	O2v1*	1	1,2,3	SulI;SulII	TetAD	DfrA1	K35, K36	LAP-2	KPC-2	-	SHV-11	-
6181890	ST11.A	2014	Urinary	G	8	17	wzi64	KL64*	O2v1*	1	1,2,3	SulI;SulII	TetAD	DfrA1*	K35, K36	LAP-2	KPC-2	-	SHV-11	-
6292852	ST11.A	2014	Urinary	L	9	22	wzi64	KL64*	O2v1*	1	1,2,3	SulI;SulII	TetAD	DfrA1	K35, K36	LAP-2	KPC-2	-	SHV-11	-
6367646	ST11.A	2014	Urinary	G	9	18	wzi64	KL64*	O2v1*	-	1,2,3	SulI;SulII	TetAD	DfrA1	K35, K36	LAP-2	KPC-2	-	SHV-11	-
1514059	ST11.B	2010	Blood	C	10	21	wzi27	KL27	O2v2	2.3	1,2,4	SulI	-	DfrA12	-	TEM-1D^	KPC-2	CTX-M-2	SHV-11	-
1544072	ST11.B	2011	Urinary	A	11	22	wzi27	KL27	O2v2*	2	1,2,4	SulI	-	-	-	OXA-2;TEM-1D^	KPC-2	-	SHV-11	-
1646000	ST11.B	2011	Urinary	A	11	22	wzi27	KL27	O2v2	2,3,4	1,2,4	SulI	-	DfrA12	-	OXA-2;TEM-1D^	KPC-2	-	SHV-11	-
2332977	ST11.B	2012	Pulmonary	A	11	22	wzi27	KL27	O2v2	2	1,2,4	SulI	-	-	-	OXA-2;TEM-1D^	KPC-2	-	SHV-11	-
2391220	ST11.B	2012	Abdominal	G	8	17	wzi27	KL27	O2v2	3	1,2,4	SulI	-	DfrA12	K35, K36	OXA-2	KPC-2	CTX-M-2	SHV-11	-
4230080	ST11.B	2013	Pulmonary	G	9	21	wzi27	KL27	O2v2	2.3.4	1,2,4	SulI	-	DfrA12	-	OXA-2;TEM-1D^	KPC-2	-	SHV-11	-
4577657	ST11.B	2013	Urinary	H	10	21	wzi27	KL27	O2v2	3,4	1,2,4	SulI	-	DfrA12	K36	-	KPC-2	-	SHV-11	-
5322583	ST11.B	2014	Urinary	J	8	17	wzi27	KL27	O2v2	2,3,4	1,2,4	SulI	-	DfrA12	-	OXA-2;TEM-1D^	KPC-2	-	SHV-11	-
6175670	ST15	2014	Pulmonary	G	8	18	wzi24	KL24*	O1v1	1,2,3	1,2,3,4	SulII	TetD	DfrA14	K35	TEM-1D^; O2;S	NDM-1	CTX-M-15	-	Yes
3099312	ST199	2012	Blood	G	9	22	wzi411	KL154*	O2v1	1,2,3	1,2,3	SulI;SulI;SulII	TetAD	DfrA1,A15b*	-	LAP-2;OXA-2;O2;S	KPC-2	CTX-M-2	-	-
1720144	ST25	2011	Catheter	H	11	22	wzi72	KL2	O1v2	1,2,3	-	SulI;SulII	-	DfrA15b*	-	TEM-1D^; O	KPC-2	CTX-M-8	SHV-11^	-
1897570	ST2655-1LV	2011	Other	F	10	23	wzi7	KL7	O2v2	2,4	-	SulI;SulII	-	-	K36	TEM-1D^; O;S	GES-5	CTX-M-8	-	-
1412708	ST340	2010	Tissue	A	9	18	wzi50	KL15	O4	1,2,3,4	1,2,3	SulI;SulII	TetD	DfrA12	-	LAP-2;TEM-1D^	KPC-2	CTX-M-15;CTX-M-8^	SHV-11	-
1414704	ST340	2010	Tissue	A	9	19	wzi50	KL15	O4	1,2,3,4	1,2	SulI;SulII	TetD	DfrA12	-	TEM-1D^	KPC-2	CTX-M-15	SHV-11	-
1450421	ST340	2010	Blood	A	11	23	wzi50	KL15	O4	2	1,2,3	SulI;SulII	TetD	DfrA14,A22	-	LAP-2;TEM-1D^	KPC-2	CTX-M-15	SHV-11	-
1465945	ST340	2010	Urinary	A	11	22	wzi50	KL15	O4	1,2,3	1,2	SulI;SulII	TetD	DfrA12	-	TEM-1D^	KPC-2	CTX-M-15	SHV-11	-
1877899	ST340	2011	Other	A	11	22	wzi143	KL151	O4	2	1,2	-	TetD	DfrA14	-	-	-	CTX-M-15	SHV-11	-
2210477	ST340	2012	Blood	A	11	22	wzi50	KL64	O4	1,2,3	1,2,3,5	SulI;SulII	TetAD	DfrA1,A12,A14	-	LAP-2;OXA-2;TEM-1D^; O2	KPC-2	CTX-M-15;CTX-M-2	SHV-11	-
2703880	ST340	2012	Pulmonary	A	9	22	wzi50	KL15	O4	1,2,3,4	1,2	SulI	-	DfrA12,14	-	TEM-1D^	KPC-2	CTX-M-15	SHV-11	-
3049866	ST340	2012	Pulmonary	G	11	22	wzi50	KL15	O4	1,2,3,4	1,2	SulI	-	DfrA12,A14	-	TEM-1D^	KPC-2	CTX-M-15	SHV-11	-
3049874	ST340	2012	Urinary	G	11	22	wzi50	KL15	O4	1,2,3,4	1,2	SulI	-	DfrA12,A14	-	TEM-1D^	KPC-2	CTX-M-15	SHV-11	-
3297576	ST340	2012	Blood	G	9	20	wzi50	KL15	O4	1,2,3,4	1,2	SulI	-	DfrA12	-	TEM-1D^	KPC-2	CTX-M-15	SHV-11	-
4022578	ST340	2013	Pulmonary	D	10	22	wzi143	KL151	O4*	2,3	1,2	SulI;SulII	-	DfrA12	K36	OXA-2	KPC-2	CTX-M-15	SHV-11	Yes
4152813	ST340	2013	Urinary	G	10	21	wzi143	KL151*	O4	2,3	1,2	SulI;SulII	-	DfrA12	-	OXA-2	KPC-2	CTX-M-15	SHV-11	-
4281075	ST340	2013	Wound	G	10	21	wzi50	KL15	O4	3,4	1,2,5	SulI	-	DfrA12,A14	-	-	KPC-2	-	SHV-11	-
4879999	ST340	2013	Pulmonary	H	9	18	wzi143	KL151	O4	2,3,4	1,2	SulI	-	DfrA12,A14	K36	O	KPC-2	CTX-M-8	SHV-11	Yes
6264345	ST340	2014	Pulmonary	D	9	19	wzi50	KL15	O4	1,2	1,2	-	-	DfrA14	-	TEM-1D^	KPC-2	CTX-M-15	SHV-11	-
6334725	ST340	2014	Urinary	A	9	19	wzi143	KL151	O4	2,3	1,2	SulI;SulII	-	DfrA12,A14	-	-	NDM-1	CTX-M-8	SHV-11	-
4455550	ST37	2013	Urinary	H	11	23	wzi306	KL55	OL103	2,3	1,2	SulII	-	DfrA12,A17	-	-	NDM-1	-	SHV-11^	-
4552909	ST37	2013	Urinary	H	11	23	wzi306	KL55	OL103	2,3	1,2,5	SulI;SulII	TetD	DfrA12,A17,A27	-	-	NDM-1	CTX-M-27	SHV-11^	-
4941726	ST37	2013	Urinary	D	9	18	wzi306	KL55	OL103	2,3	1,2,5	SulI;SulII	-	DfrA12,A17,A27	-	-	NDM-1	-	SHV-11^	-
5240651	ST37	2013	Urinary	E	9	19	wzi306	KL55	OL103	2,3	1,2,5	SulI;SulII	TetD	DfrA12,A17,A27	-	-	NDM-1	CTX-M-27	SHV-11^	-
6533645	ST37	2014	Rectal	K	10	19	wzi306	KL55	OL103	2,3	1,2,5	SulII	TetD	DfrA12,A17,A27	-	-	NDM-1	CTX-M-27	SHV-11^	-
5700769	ST437	2014	Blood	G	9	20	wzi109	KL36	O4	2,4	1,2,5	SulI	TetAD	DfrA30*	-	TEM-1D^; O	KPC-2	CTX-M-15	SHV-11	-
strain	ST	virulence score	resistance score	Number resistanceclasses	Number resistance genes	Yersinia-bactin	YbST	wzi	K locus	K locus missing genes	O locus	O locus missing genes	ybtSXQPAUTE irp12	AGly	Col	Flq	MLS	Phe	Sul	Tet	Tmt	Omp	Bla	Bla Carb	Bla ESBL	Bla broad
1514059	ST11.B	0	2	10	21	-	0	wzi27	KL27	NA	O2v2	NA	-	Aac3-IIa;AadA2^	-	GyrA-83I;GyrA-87G;ParC-80I	-	-	SulI	-	DfrA12	-	TEM-1D^	KPC-2	CTX-M-2	SHV-11
1544072	ST11.B	0	2	11	22	-	0	wzi27	KL27	NA	O2v2	Yes	-	Aac3-IIa	-	GyrA-83I;GyrA-87G;ParC-80I	-	-	SulI	-	-	-	OXA-2;TEM-1D^	KPC-2	-	SHV-11
1646000	ST11.B	0	2	11	22	-	0	wzi27	KL27	NA	O2v2	NA	-	Aac3-IIa;AadA2^;Aph3-Ia^	-	GyrA-83I;GyrA-87G;ParC-80I	MphA	CatA1^	SulI	-	DfrA12	-	OXA-2;TEM-1D^	KPC-2	-	SHV-11
2332977	ST11.B	0	2	11	22	-	0	wzi27	KL27	NA	O2v2	NA	-	Aac3-IIa	-	GyrA-83I;GyrA-87G;ParC-80I	-	-	SulI	-	-	-	OXA-2;TEM-1D^	KPC-2	-	SHV-11
2391220	ST11.B	0	3	8	17	-	0	wzi27	KL27	NA	O2v2	NA	-	AadA2^	MgrB-60%	GyrA-83I;GyrA-87G;ParC-80I	MphA	CatA1^	SulI	-	DfrA12	OmpK35-23%;OmpK36-0%	OXA-2	KPC-2	CTX-M-2	SHV-11
4230080	ST11.B	0	2	9	21	-	0	wzi27	KL27	NA	O2v2	NA	-	Aac3-IIa;AadA2^;Aph3-Ia^	-	GyrA-83I;GyrA-87G;ParC-80I	MphA	CatA1^	SulI	-	DfrA12	-	OXA-2;TEM-1D^	KPC-2	-	SHV-11
4577657	ST11.B	0	3	10	21	-	0	wzi27	KL27	NA	O2v2	NA	-	AadA2^;Aph3-Ia^	MgrB-87%	GyrA-83I;GyrA-87G;ParC-80I	MphA	CatA1^	SulI	-	DfrA12	OmpK36-5%	-	KPC-2	-	SHV-11
5322583	ST11.B	0	2	8	17	-	0	wzi27	KL27	NA	O2v2	NA	-	Aac3-IIa;AadA2^;Aph3-Ia^	-	GyrA-83I;GyrA-87G;ParC-80I	MphA	-	SulI	-	DfrA12	-	OXA-2;TEM-1D^	KPC-2	-	SHV-11

## Sheet: TableS1_final_isolate_source_an
Table S1. Metadata for 70 sequenced K. pneumoniae strains, including sampling year, source, hospital, isolate ID (LACEN ID), and sequencing ID.
Sequencing Run	LACEN ID	Year	Source	Simplified Source Classification	Hospital
ERR1024604	1390154	2010	Catheter tip	Urinary	C
ERR1024553	1412708	2010	Tissue	Tissue	A
ERR1024563	1414704	2010	Eschar Fragment	Tissue	A
ERR1024554	1437318	2010	Tracheal secretion	Pulmonary fluids	B
ERR1024555	1445551	2010	urinary catheter	Urinary	A
ERR1024556	1450421	2010	Blood	Blood	A
ERR1024557	1465945	2010	urinary catheter	Urinary	A
ERR1024558	1478199	2010	Wound secretion	Others	A
ERR1024559	1485373	2010	Catheter tip	Urinary	A
ERR1024561	1499465	2010	Catheter tip	Urinary	A
ERR1024560	1499471	2010	Eschar Fragment	Tissue	A
ERR1024562	1514041	2010	Blood	Blood	C
ERR1024564	1514059	2010	Blood	Blood	C
ERR1024611	1544072	2011	Catheter tip	Urinary	A
ERR1024565	1581721	2011	Tracheal aspirate	Pulmonary fluids	D
ERR1024566	1584073	2011	Blood	Blood	C
ERR1024567	1625271	2011	Bone Fragment	Others	A
ERR1024568	1646000	2011	Urine	Urinary	A
ERR1024603	1720144	2011	Catheter tip	Urinary	H
ERR1024569	1780874	2011	Catheter tip	Urinary	A
ERR1024619	1837343	2011	Fragment	NA	A
ERR1024572	1874371	2011	Blood	Blood	A
ERR1024573	1877899	2011	Liquor	Others	A
ERR1024574	1897570	2011	Liquor	Others	F
ERR1024575	1991160	2011	Blood	Blood	A
ERR1024577	2148012	2011	Bronchial lavage	Pulmonary fluids	A
ERR1024578	2197811	2012	Catheter tip	Urinary	A
ERR1024579	2210477	2012	Blood	Blood	A
ERR1024580	2277048	2012	Bronchial lavage	Pulmonary fluids	A
ERR1024581	2332977	2012	Endotracheal aspiration	Pulmonary fluids	A
ERR1024582	2391220	2012	Abdominal fluid	Others	G
ERR1024624	2529179	2012	Liquor	Others	A
ERR1024583	2696866	2012	Urine	Urinary	A
ERR1024584	2703880	2012	Endotracheal aspiration	Pulmonary fluids	A
ERR1024586	2758660	2012	Tracheal secretion	Pulmonary fluids	A
ERR1024588	3049866	2012	Bronchial lavage	Pulmonary fluids	G
ERR1024589	3049874	2012	Urine	Urinary	G
ERR1024587	3099312	2012	Blood	Blood	G
ERR1024590	3297576	2012	Blood	Blood	G
ERR1024591	3417179	2013	Tracheal secretion	Pulmonary fluids	G
ERR1024592	3538308	2013	Catheter tip	Urinary	G
ERR1024593	3920822	2013	Blood	Blood	C
ERR1024596	4022578	2013	Tracheal aspirate	Pulmonary fluids	D
ERR1024606	4142680	2013	Blood culture	Blood	I
ERR1024597	4152813	2013	Urine	Urinary	G
ERR1024623	4198906	2013	Tissue Fragment	Tissue	D
ERR1024600	4213316	2013	Blood	Blood	I
ERR1024598	4230080	2013	Tracheal secretion	Pulmonary fluids	G
ERR1024601	4281075	2013	Wound secretion	Others	G
ERR1024614	4285260	2013	Blood	Blood	I
ERR1024615	4285298	2013	Urine	Urinary	I
ERR1024616	4455550	2013	Urine	Urinary	H
ERR1024605	4551627	2013	Liquor	Others	A
ERR1024607	4552909	2013	Urine	Urinary	H
ERR1024621	4577657	2013	Urine	Urinary	H
ERR1024622	4778856	2013	Urine	Urinary	H
ERR1024640	4879999	2013	Pulmonary secretion	Pulmonary fluids	H
ERR1024633	4941726	2013	Urine	Urinary	D
ERR1024632	5240651	2013	Urine	Urinary	E
ERR1024629	5322583	2014	Urine	Urinary	J
ERR1024638	5375657	2014	Catheter tip	Urinary	G
ERR1024626	5700769	2014	Blood	Blood	G
ERR1024642	6083015	2014	Wound secretion	Others	G
ERR1024639	6175670	2014	Tracheal secretion	Pulmonary fluids	G
ERR1024641	6181890	2014	Urine	Urinary	G
ERR1024634	6264345	2014	Tracheal secretion	Pulmonary fluids	D
ERR1024643	6292852	2014	Urine	Urinary	L
ERR1024631	6334725	2014	Urine	Urinary	A
ERR1024635	6367646	2014	Catheter tip	Urinary	G
ERR1024630	6533645	2014	Swab Retal	Others	K

## Sheet: Table S2 Sequencing Depth
Table S2. Sequencing depth for 70 K. pneumoniae strains
Sequencing Run	LACEN ID	R1_reads	R2_reads	total_reads	depth
ERR1024604	1390154	2702451	2702451	5404902	120.92
ERR1024553	1412708	2511969	2511969	5023938	112.397
ERR1024563	1414704	2525907	2525907	5051814	113.02
ERR1024554	1437318	2769688	2769688	5539376	123.928
ERR1024555	1445551	3285479	3285479	6570958	147.007
ERR1024556	1450421	3098730	3098730	6197460	138.651
ERR1024557	1465945	3423730	3423730	6847460	153.193
ERR1024558	1478199	3389429	3389429	6778858	151.658
ERR1024559	1485373	2870924	2870924	5741848	128.458
ERR1024561	1499465	2586509	2586509	5173018	115.732
ERR1024560	1499471	3168666	3168666	6337332	141.78
ERR1024562	1514041	2611813	2611813	5223626	116.864
ERR1024564	1514059	3107915	3107915	6215830	139.062
ERR1024611	1544072	2780563	2780563	5561126	124.415
ERR1024565	1581721	3302861	3302861	6605722	147.785
ERR1024566	1584073	3277596	3277596	6555192	146.654
ERR1024567	1625271	3757618	3757618	7515236	168.133
ERR1024568	1646000	3251984	3251984	6503968	145.508
ERR1024603	1720144	1434347	1434347	2868694	64.1791
ERR1024569	1780874	3360894	3360894	6721788	150.381
ERR1024619	1837343	1182170	1182170	2364340	52.8956
ERR1024572	1874371	3212785	3212785	6425570	143.754
ERR1024573	1877899	2962683	2962683	5925366	132.564
ERR1024574	1897570	3269806	3269806	6539612	146.306
ERR1024575	1991160	3113024	3113024	6226048	139.291
ERR1024577	2148012	3433191	3433191	6866382	153.616
ERR1024578	2197811	2907184	2907184	5814368	130.08
ERR1024579	2210477	3115077	3115077	6230154	139.383
ERR1024580	2277048	2949710	2949710	5899420	131.983
ERR1024581	2332977	3238614	3238614	6477228	144.91
ERR1024582	2391220	2894959	2894959	5789918	129.533
ERR1024624	2529179	2954596	2954596	5909192	132.202
ERR1024583	2696866	2775684	2775684	5551368	124.197
ERR1024584	2703880	3014385	3014385	6028770	134.877
ERR1024586	2758660	2649791	2649791	5299582	118.564
ERR1024588	3049866	2569694	2569694	5139388	114.98
ERR1024589	3049874	2305329	2305329	4610658	103.151
ERR1024587	3099312	2438498	2438498	4876996	109.109
ERR1024590	3297576	2588122	2588122	5176244	115.804
ERR1024591	3417179	2845170	2845170	5690340	127.306
ERR1024592	3538308	2885141	2885141	5770282	129.094
ERR1024593	3920822	3275014	3275014	6550028	146.539
ERR1024596	4022578	2499595	2499595	4999190	111.843
ERR1024606	4142680	2654839	2654839	5309678	118.789
ERR1024597	4152813	2770365	2770365	5540730	123.959
ERR1024623	4198906	3039890	3039890	6079780	136.018
ERR1024600	4213316	5123471	5123471	10246942	229.247
ERR1024598	4230080	2557570	2557570	5115140	114.437
ERR1024601	4281075	3345160	3345160	6690320	149.677
ERR1024614	4285260	3127664	3127664	6255328	139.946
ERR1024615	4285298	1360401	1360401	2720802	60.8705
ERR1024616	4455550	2858991	2858991	5717982	127.924
ERR1024605	4551627	2725814	2725814	5451628	121.965
ERR1024607	4552909	2711790	2711790	5423580	121.338
ERR1024621	4577657	3254938	3254938	6509876	145.641
ERR1024622	4778856	3126246	3126246	6252492	139.882
ERR1024640	4879999	916898	916898	1833796	41.0261
ERR1024633	4941726	3105789	3105789	6211578	138.967
ERR1024632	5240651	2969253	2969253	5938506	132.858
ERR1024629	5322583	3535135	3535135	7070270	158.178
ERR1024638	5375657	2986784	2986784	5973568	133.642
ERR1024626	5700769	2715264	2715264	5430528	121.493
ERR1024642	6083015	3357963	3357963	6715926	150.25
ERR1024639	6175670	3392038	3392038	6784076	151.775
ERR1024641	6181890	1002115	1002115	2004230	44.8391
ERR1024634	6264345	3576027	3576027	7152054	160.008
ERR1024643	6292852	3180758	3180758	6361516	142.321
ERR1024631	6334725	3159862	3159862	6319724	141.386
ERR1024635	6367646	1147439	1147439	2294878	51.3416
ERR1024630	6533645	2899978	2899978	5799956	129.758

## Sheet: Table S3 Kp excluded isolates
Table S3. Twenty-five Brasília Klebsiella isolates excluded in this study, unique ENA Run identifier, the associated LACEN ID (where available), sequencing depth and exclusion criteria.
Study accession	Run	Sequencing Depth	Lacen ID	Exclusion reason
ERP010411	ERR1024570	0.0312317		low depth
ERP010411	ERR1024571	35.4046	1832424	low depth
ERP010411	ERR1024576	30.1223	2127450	low depth
ERP010411	ERR1024594	22.4616	3953215	low depth
ERP010411	ERR1024599	122.129		no metadata
ERP010411	ERR1024602	127.873		no metadata
ERP010411	ERR1024608	94.9146		no metadata
ERP010411	ERR1024610	138.411		no metadata
ERP010411	ERR1024612	26.3601	1404494	low depth
ERP010411	ERR1024613	5.49301		low depth
ERP010411	ERR1024617	14.6594	2675617	low depth
ERP010411	ERR1024618	0.380999		low depth
ERP010411	ERR1024620	7.77722		low depth
ERP010411	ERR1024625	132.732		no metadata
ERP010411	ERR1024628	30.755	6522097	low depth
ERP010411	ERR1024636	36.4481	5273335	low depth
ERP010411	ERR1024637	20.6846		low depth
ERP010411	ERR1216880	40.5738		low depth
ERP010411	ERR1216881	35.8087		low depth
ERP010411	ERR1216882	40.2199		low depth
ERP010411	ERR1216883	14.5097		low depth
ERP010411	ERR1024627	135.73	5121467	Klebsiella quasipneumoniae subsp. quasipneumoniae
ERP010411	ERR1024585	141.54	2714082	poor assembly (985 contigs)
ERP010411	ERR1024595	113.16	3919904	poor assembly (881 contigs)
ERP010411	ERR1024609	151.84	4213265	weak species classification by Kleborate, genome size 10.7Mb

## Sheet: Table S4 Reference Kp Strains
Table S4. Twenty reference K. pneumoniae genomes from diverse clonal groups and their respective GenBank Accession Number included in this study.
Reference strain	Clone type	Clonal Group	Genbank
NTUH-K2044	Hypervirulent	CG23	NC_012731
Kp52.145	Hypervirulent	CG66	FO834906
1158	Hypervirulent	CG65	CP006722
NCTC13635	Hypervirulent	CG86	GCA_900635735.1
INF014	Hypervirulent	CG25	GCA_003432225
INF235	Unassigned	CG253	GCA_003590665.1
KSB1_7F	Unassigned	CG230	GCA_003432205
KPNIH27	Unassigned	CG34	CP007731
J1	Unassigned	CG111	CP013711
KSB1_1I	Unassigned	CG661	GCA_003432145
INF116	Unassigned	CG36	GCA_003432245
XH209	Unassigned	CG20	CP009461
KPNIH39	Unassigned	CG37	CP014762
INF125	Unassigned	CG45	GCA_003432285
INF078	MDR	CG152	GCA_003660185.1
MSB1_8A	MDR	CG231	GCA_003432165
AATZP	MDR	CG147	CP014755
PMK1	MDR	CG15	CP008929
INF206	MDR	CG29	GCA_003432185
NJST258_1	MDR	CG258	CP006923

## Sheet: Table S5 Reference Kp MLST
Table S5. Reference K. pneumoniae genomes (n=677) from diverse clonal groups and their respective ST group.
NCBI_genome	Species	ST	gapA	infB	mdh	pgi	phoE	ropB	tonB
GCF_000009885.1_ASM988v1_genomic.fna.gz	K. pneumoniae	23	gapA(2)	infB(1)	mdh(1)	pgi(1)	phoE(9)	rpoB(4)	tonB(12)
GCF_000016305.1_ASM1630v1_genomic.fna.gz	K. pneumoniae	38	gapA(2)	infB(1)	mdh(2)	pgi(1)	phoE(2)	rpoB(2)	tonB(2)
GCF_000220485.1_ASM22048v1_genomic.fna.gz	K. pneumoniae	375	gapA(43)	infB(1)	mdh(2)	pgi(1)	phoE(10)	rpoB(4)	tonB(13)
GCF_000240185.1_ASM24018v2_genomic.fna.gz	K. pneumoniae	11	gapA(3)	infB(3)	mdh(1)	pgi(1)	phoE(1)	rpoB(1)	tonB(4)
GCF_000281435.2_ASM28143v2_genomic.fna.gz	K. pneumoniae	258	gapA(3)	infB(3)	mdh(1)	pgi(1)	phoE(1)	rpoB(1)	tonB(79)
GCF_000281535.2_ASM28153v2_genomic.fna.gz	K. pneumoniae	258	gapA(3)	infB(3)	mdh(1)	pgi(1)	phoE(1)	rpoB(1)	tonB(79)
GCF_000294365.1_ASM29436v1_genomic.fna.gz	K. pneumoniae	23	gapA(2)	infB(1)	mdh(1)	pgi(1)	phoE(9)	rpoB(4)	tonB(12)
GCF_000364385.3_ASM36438v3_genomic.fna.gz	K. pneumoniae	11	gapA(3)	infB(3)	mdh(1)	pgi(1)	phoE(1)	rpoB(1)	tonB(4)
GCF_000406765.2_ASM40676v2_genomic.fna.gz	K. pneumoniae	258	gapA(3)	infB(3)	mdh(1)	pgi(1)	phoE(1)	rpoB(1)	tonB(79)
GCF_000417225.2_ASM41722v2_genomic.fna.gz	K. pneumoniae	258	gapA(3)	infB(3)	mdh(1)	pgi(1)	phoE(1)	rpoB(1)	tonB(79)
GCF_000417265.2_ASM41726v2_genomic.fna.gz	K. pneumoniae	258	gapA(3)	infB(3)	mdh(1)	pgi(1)	phoE(1)	rpoB(1)	tonB(79)
GCF_000465975.2_ASM46597v2_genomic.fna.gz	K. pneumoniae	29	gapA(2)	infB(3)	mdh(2)	pgi(2)	phoE(6)	rpoB(4)	tonB(4)
GCF_000474015.1_ASM47401v1_genomic.fna.gz	K. pneumoniae	86	gapA(9)	infB(4)	mdh(2)	pgi(1)	phoE(1)	rpoB(1)	tonB(27)
GCF_000512165.1_ASM51216v1_genomic.fna.gz	K. pneumoniae	442	gapA(10)	infB(20)	mdh(2)	pgi(1)	phoE(9)	rpoB(11)	tonB(14)
GCF_000597905.1_ASM59790v1_genomic.fna.gz	K. pneumoniae	258	gapA(3)	infB(3)	mdh(1)	pgi(1)	phoE(1)	rpoB(1)	tonB(79)
GCF_000598005.1_ASM59800v1_genomic.fna.gz	K. pneumoniae	258	gapA(3)	infB(3)	mdh(1)	pgi(1)	phoE(1)	rpoB(1)	tonB(79)
GCF_000695935.1_ASM69593v1_genomic.fna.gz	K. pneumoniae	34	gapA(2)	infB(3)	mdh(6)	pgi(1)	phoE(9)	rpoB(7)	tonB(4)
GCF_000714675.1_ASM71467v1_genomic.fna.gz	K. pneumoniae	258	gapA(3)	infB(3)	mdh(1)	pgi(1)	phoE(1)	rpoB(1)	tonB(79)
GCF_000717515.1_ASM71751v1_genomic.fna.gz	K. pneumoniae	258	gapA(3)	infB(3)	mdh(1)	pgi(1)	phoE(1)	rpoB(1)	tonB(79)
GCF_000733255.1_ASM73325v1_genomic.fna.gz	K. pneumoniae	14	gapA(1)	infB(6)	mdh(1)	pgi(1)	phoE(1)	rpoB(1)	tonB(1)
GCF_000739495.1_ASM73949v1_genomic.fna.gz	K. pneumoniae	395	gapA(3)	infB(1)	mdh(2)	pgi(4)	phoE(1)	rpoB(1)	tonB(4)
GCF_000742755.1_ASM74275v1_genomic.fna.gz	K. pneumoniae	493	gapA(2)	infB(1)	mdh(70)	pgi(1)	phoE(12)	rpoB(1)	tonB(127)
GCF_000764615.1_ASM76461v1_genomic.fna.gz	K. pneumoniae	15	gapA(1)	infB(1)	mdh(1)	pgi(1)	phoE(1)	rpoB(1)	tonB(1)
GCF_000775375.1_ASM77537v1_genomic.fna.gz	K. pneumoniae	258	gapA(3)	infB(3)	mdh(1)	pgi(1)	phoE(1)	rpoB(1)	tonB(79)
GCF_000775395.1_ASM77539v1_genomic.fna.gz	K. pneumoniae	258	gapA(3)	infB(3)	mdh(1)	pgi(1)	phoE(1)	rpoB(1)	tonB(79)
GCF_000775955.1_ASM77595v1_genomic.fna.gz	K. pneumoniae	17	gapA(2)	infB(1)	mdh(1)	pgi(1)	phoE(4)	rpoB(4)	tonB(4)
GCF_000784945.1_ASM78494v1_genomic.fna.gz	K. pneumoniae	1518	gapA(14)	infB(1)	mdh(2)	pgi(119)	phoE(21)	rpoB(1)	tonB(1)
GCF_000784985.1_ASM78498v1_genomic.fna.gz	K. pneumoniae	258	gapA(3)	infB(3)	mdh(1)	pgi(1)	phoE(1)	rpoB(1)	tonB(79)
GCF_000785005.1_ASM78500v1_genomic.fna.gz	K. pneumoniae	392	gapA(3)	infB(4)	mdh(6)	pgi(1)	phoE(7)	rpoB(4)	tonB(40)
GCF_000813205.1_ASM81320v1_genomic.fna.gz	K. pneumoniae	86	gapA(9)	infB(4)	mdh(2)	pgi(1)	phoE(1)	rpoB(1)	tonB(27)
GCF_000814305.1_ASM81430v1_genomic.fna.gz	K. pneumoniae	258	gapA(3)	infB(3)	mdh(1)	pgi(1)	phoE(1)	rpoB(1)	tonB(79)
GCF_000814805.1_ASM81480v1_genomic.fna.gz	K. pneumoniae	65	gapA(2)	infB(1)	mdh(2)	pgi(1)	phoE(10)	rpoB(4)	tonB(13)
GCF_000916415.1_ViralProj240034_genomic.fna.gz	-	-
GCF_000968155.1_ASM96815v1_genomic.fna.gz	K. pneumoniae	66	gapA(2)	infB(3)	mdh(2)	pgi(1)	phoE(10)	rpoB(1)	tonB(13)
GCF_001022035.1_ASM102203v1_genomic.fna.gz	K. pneumoniae	11	gapA(3)	infB(3)	mdh(1)	pgi(1)	phoE(1)	rpoB(1)	tonB(4)
GCF_001022175.1_ASM102217v1_genomic.fna.gz	K. pneumoniae	941	gapA(6)	infB(3)	mdh(1)	pgi(20)	phoE(12)	rpoB(4)	tonB(4)
GCF_001022235.1_ASM102223v1_genomic.fna.gz	K. pneumoniae	258	gapA(3)	infB(3)	mdh(1)	pgi(1)	phoE(1)	rpoB(1)	tonB(79)
GCF_001307175.1_ASM130717v1_genomic.fna.gz	K. pneumoniae	14	gapA(1)	infB(6)	mdh(1)	pgi(1)	phoE(1)	rpoB(1)	tonB(1)
GCF_001316565.3_ASM131656v3_genomic.fna.gz	K. pneumoniae	101	gapA(2)	infB(6)	mdh(1)	pgi(5)	phoE(4)	rpoB(1)	tonB(6)
GCF_001455995.1_MS6671.v1_genomic.fna.gz	K. pneumoniae	147	gapA(3)	infB(4)	mdh(6)	pgi(1)	phoE(7)	rpoB(4)	tonB(38)
GCF_001456055.3_ASM145605v3_genomic.fna.gz	K. pneumoniae	278	gapA(4)	infB(1)	mdh(1)	pgi(1)	phoE(12)	rpoB(1)	tonB(4)
GCF_001456095.3_ASM145609v3_genomic.fna.gz	K. pneumoniae	278	gapA(4)	infB(1)	mdh(1)	pgi(1)	phoE(12)	rpoB(1)	tonB(4)
GCF_001456135.1_ASM145613v1_genomic.fna.gz	K. pneumoniae	941	gapA(6)	infB(3)	mdh(1)	pgi(20)	phoE(12)	rpoB(4)	tonB(4)
GCF_001482345.1_ASM148234v1_genomic.fna.gz	K. pneumoniae	111	gapA(2)	infB(1)	mdh(5)	pgi(1)	phoE(17)	rpoB(4)	tonB(42)
GCF_001521895.1_ASM152189v1_genomic.fna.gz	K. pneumoniae	14	gapA(1)	infB(6)	mdh(1)	pgi(1)	phoE(1)	rpoB(1)	tonB(1)
GCF_001529935.1_ASM152993v1_genomic.fna.gz	K. pneumoniae	23	gapA(2)	infB(1)	mdh(1)	pgi(1)	phoE(9)	rpoB(4)	tonB(12)
GCF_001530015.1_ASM153001v1_genomic.fna.gz	K. pneumoniae	374	gapA(2)	infB(3)	mdh(58)	pgi(37)	phoE(10)	rpoB(27)	tonB(9)
GCF_001548315.1_ASM154831v1_genomic.fna.gz	K. pneumoniae	3851	gapA(177)	infB(119)	mdh(197)	pgi(104)	phoE(357)	rpoB(183)	tonB(544)
GCF_001611055.1_ASM161105v1_genomic.fna.gz	K. pneumoniae	383	gapA(2)	infB(6)	mdh(1)	pgi(3)	phoE(8)	rpoB(1)	tonB(18)
GCF_001611095.1_ASM161109v1_genomic.fna.gz	K. pneumoniae	383	gapA(2)	infB(6)	mdh(1)	pgi(3)	phoE(8)	rpoB(1)	tonB(18)
GCF_001644765.1_ASM164476v1_genomic.fna.gz	K. pneumoniae	147	gapA(3)	infB(4)	mdh(6)	pgi(1)	phoE(7)	rpoB(4)	tonB(38)
GCF_001646625.1_ASM164662v1_genomic.fna.gz	K. pneumoniae	1536	gapA(2)	infB(1)	mdh(2)	pgi(37)	phoE(45)	rpoB(4)	tonB(9)
GCF_001648215.1_ASM164821v1_genomic.fna.gz	K. pneumoniae	147	gapA(3)	infB(4)	mdh(6)	pgi(1)	phoE(7)	rpoB(4)	tonB(38)
GCF_001663195.1_ASM166319v1_genomic.fna.gz	K. pneumoniae	15	gapA(1)	infB(1)	mdh(1)	pgi(1)	phoE(1)	rpoB(1)	tonB(1)
GCF_001663295.1_ASM166329v1_genomic.fna.gz	K. pneumoniae	37	gapA(2)	infB(9)	mdh(2)	pgi(1)	phoE(13)	rpoB(1)	tonB(16)
GCF_001663435.1_ASM166343v1_genomic.fna.gz	K. pneumoniae	273	gapA(3)	infB(4)	mdh(6)	pgi(1)	phoE(7)	rpoB(4)	tonB(4)
GCF_001663455.1_ASM166345v1_genomic.fna.gz	K. pneumoniae	2623	gapA(2)	infB(83)	mdh(1)	pgi(1)	phoE(247)	rpoB(1)	tonB(9)
GCF_001675125.1_ASM167512v1_genomic.fna.gz	K. pneumoniae	258	gapA(3)	infB(3)	mdh(1)	pgi(1)	phoE(1)	rpoB(1)	tonB(79)
GCF_001676825.1_ASM167682v1_genomic.fna.gz	K. pneumoniae	1536	gapA(2)	infB(1)	mdh(2)	pgi(37)	phoE(45)	rpoB(4)	tonB(9)
GCF_001701425.2_ASM170142v2_genomic.fna.gz	K. pneumoniae	147	gapA(3)	infB(4)	mdh(6)	pgi(1)	phoE(7)	rpoB(4)	tonB(38)
GCF_001701835.2_ASM170183v2_genomic.fna.gz	K. pneumoniae	11	gapA(3)	infB(3)	mdh(1)	pgi(1)	phoE(1)	rpoB(1)	tonB(4)
GCF_001701845.2_ASM170184v2_genomic.fna.gz	K. pneumoniae	258	gapA(3)	infB(3)	mdh(1)	pgi(1)	phoE(1)	rpoB(1)	tonB(79)
GCF_001702045.2_ASM170204v2_genomic.fna.gz	K. pneumoniae	258	gapA(3)	infB(3)	mdh(1)	pgi(1)	phoE(1)	rpoB(1)	tonB(79)
GCF_001704235.1_ASM170423v1_genomic.fna.gz	K. pneumoniae	34	gapA(2)	infB(3)	mdh(6)	pgi(1)	phoE(9)	rpoB(7)	tonB(4)
GCF_001705385.1_ASM170538v1_genomic.fna.gz	K. pneumoniae	512	gapA(54)	infB(3)	mdh(1)	pgi(1)	phoE(1)	rpoB(1)	tonB(79)
GCF_001708225.1_ASM170822v1_genomic.fna.gz	K. pneumoniae	23	gapA(2)	infB(1)	mdh(1)	pgi(1)	phoE(9)	rpoB(4)	tonB(12)
GCF_001708245.1_ASM170824v1_genomic.fna.gz	K. pneumoniae	23	gapA(2)	infB(1)	mdh(1)	pgi(1)	phoE(9)	rpoB(4)	tonB(12)
GCF_001709275.1_ASM170927v1_genomic.fna.gz	K. pneumoniae	14	gapA(1)	infB(6)	mdh(1)	pgi(1)	phoE(1)	rpoB(1)	tonB(1)
GCF_001709295.1_ASM170929v1_genomic.fna.gz	K. pneumoniae	14	gapA(1)	infB(6)	mdh(1)	pgi(1)	phoE(1)	rpoB(1)	tonB(1)
GCF_001721725.1_ASM172172v1_genomic.fna.gz	K. pneumoniae	16	gapA(2)	infB(1)	mdh(2)	pgi(1)	phoE(4)	rpoB(4)	tonB(4)
GCF_001741545.1_ASM174154v1_genomic.fna.gz	K. pneumoniae	16	gapA(2)	infB(1)	mdh(2)	pgi(1)	phoE(4)	rpoB(4)	tonB(4)
GCF_001741665.1_ASM174166v1_genomic.fna.gz	K. pneumoniae	16	gapA(2)	infB(1)	mdh(2)	pgi(1)	phoE(4)	rpoB(4)	tonB(4)
GCF_001746535.1_ASM174653v1_genomic.fna.gz	K. pneumoniae	147	gapA(3)	infB(4)	mdh(6)	pgi(1)	phoE(7)	rpoB(4)	tonB(38)
GCF_001855315.1_ASM185531v1_genomic.fna.gz	K. pneumoniae	147	gapA(3)	infB(4)	mdh(6)	pgi(1)	phoE(7)	rpoB(4)	tonB(38)
GCF_001870165.1_ASM187016v1_genomic.fna.gz	K. pneumoniae	45	gapA(2)	infB(1)	mdh(1)	pgi(6)	phoE(7)	rpoB(1)	tonB(12)
GCF_001885255.2_ASM188525v2_genomic.fna.gz	K. pneumoniae	147	gapA(3)	infB(4)	mdh(6)	pgi(1)	phoE(7)	rpoB(4)	tonB(38)
GCF_001887995.2_ASM188799v2_genomic.fna.gz	K. pneumoniae	1	gapA(4)	infB(4)	mdh(1)	pgi(1)	phoE(7)	rpoB(4)	tonB(10)
GCF_001902195.1_ASM190219v1_genomic.fna.gz	K. pneumoniae	258	gapA(3)	infB(3)	mdh(1)	pgi(1)	phoE(1)	rpoB(1)	tonB(79)
GCF_001902215.1_ASM190221v1_genomic.fna.gz	K. pneumoniae	258	gapA(3)	infB(3)	mdh(1)	pgi(1)	phoE(1)	rpoB(1)	tonB(79)
GCF_001902235.1_ASM190223v1_genomic.fna.gz	K. pneumoniae	258	gapA(3)	infB(3)	mdh(1)	pgi(1)	phoE(1)	rpoB(1)	tonB(79)
GCF_001902255.1_ASM190225v1_genomic.fna.gz	K. pneumoniae	258	gapA(3)	infB(3)	mdh(1)	pgi(1)	phoE(1)	rpoB(1)	tonB(79)
GCF_001902335.1_ASM190233v1_genomic.fna.gz	K. pneumoniae	23	gapA(2)	infB(1)	mdh(1)	pgi(1)	phoE(9)	rpoB(4)	tonB(12)
GCF_001902355.1_ASM190235v1_genomic.fna.gz	K. pneumoniae	395	gapA(3)	infB(1)	mdh(2)	pgi(4)	phoE(1)	rpoB(1)	tonB(4)
GCF_001902415.1_ASM190241v1_genomic.fna.gz	K. pneumoniae	11	gapA(3)	infB(3)	mdh(1)	pgi(1)	phoE(1)	rpoB(1)	tonB(4)
GCF_001902435.1_ASM190243v1_genomic.fna.gz	K. pneumoniae	101	gapA(2)	infB(6)	mdh(1)	pgi(5)	phoE(4)	rpoB(1)	tonB(6)
GCF_001902475.1_ASM190247v1_genomic.fna.gz	K. pneumoniae	11	gapA(3)	infB(3)	mdh(1)	pgi(1)	phoE(1)	rpoB(1)	tonB(4)
GCF_001902515.1_ASM190251v1_genomic.fna.gz	K. pneumoniae	101	gapA(2)	infB(6)	mdh(1)	pgi(5)	phoE(4)	rpoB(1)	tonB(6)
GCF_001902535.1_ASM190253v1_genomic.fna.gz	K. pneumoniae	340	gapA(3)	infB(3)	mdh(1)	pgi(1)	phoE(1)	rpoB(1)	tonB(18)
GCF_001908515.1_ASM190851v1_genomic.fna.gz	K. pneumoniae	244	gapA(2)	infB(5)	mdh(1)	pgi(1)	phoE(1)	rpoB(1)	tonB(24)
GCF_001908595.1_ASM190859v1_genomic.fna.gz	K. pneumoniae	147	gapA(3)	infB(4)	mdh(6)	pgi(1)	phoE(7)	rpoB(4)	tonB(38)
GCF_001908625.1_ASM190862v1_genomic.fna.gz	K. pneumoniae	147	gapA(3)	infB(4)	mdh(6)	pgi(1)	phoE(7)	rpoB(4)	tonB(38)
GCF_001908655.1_ASM190865v1_genomic.fna.gz	K. pneumoniae	147	gapA(3)	infB(4)	mdh(6)	pgi(1)	phoE(7)	rpoB(4)	tonB(38)
GCF_001908675.1_ASM190867v1_genomic.fna.gz	K. pneumoniae	147	gapA(3)	infB(4)	mdh(6)	pgi(1)	phoE(7)	rpoB(4)	tonB(38)
GCF_001908695.1_ASM190869v1_genomic.fna.gz	K. pneumoniae	147	gapA(3)	infB(4)	mdh(6)	pgi(1)	phoE(7)	rpoB(4)	tonB(38)
GCF_001908715.1_ASM190871v1_genomic.fna.gz	K. pneumoniae	340	gapA(3)	infB(3)	mdh(1)	pgi(1)	phoE(1)	rpoB(1)	tonB(18)
GCF_001908875.1_ASM190887v1_genomic.fna.gz	K. pneumoniae	147	gapA(3)	infB(4)	mdh(6)	pgi(1)	phoE(7)	rpoB(4)	tonB(38)
GCF_001908895.1_ASM190889v1_genomic.fna.gz	K. pneumoniae	11	gapA(3)	infB(3)	mdh(1)	pgi(1)	phoE(1)	rpoB(1)	tonB(4)
GCF_001913175.1_ASM191317v1_genomic.fna.gz	K. pneumoniae	101	gapA(2)	infB(6)	mdh(1)	pgi(5)	phoE(4)	rpoB(1)	tonB(6)
GCF_001922465.1_ASM192246v1_genomic.fna.gz	K. pneumoniae	11	gapA(3)	infB(3)	mdh(1)	pgi(1)	phoE(1)	rpoB(1)	tonB(4)
GCF_001936035.1_ASM193603v1_genomic.fna.gz	K. pneumoniae	505	gapA(7)	infB(1)	mdh(5)	pgi(1)	phoE(1)	rpoB(1)	tonB(84)
GCF_001939885.2_ASM193988v2_genomic.fna.gz	K. pneumoniae	485	gapA(2)	infB(1)	mdh(1)	pgi(1)	phoE(7)	rpoB(1)	tonB(12)
GCF_001952835.1_ASM195283v1_genomic.fna.gz	K. pneumoniae	2549	gapA(2)	infB(1)	mdh(37)	pgi(1)	phoE(3)	rpoB(1)	tonB(56)
GCF_001952875.1_ASM195287v1_genomic.fna.gz	K. pneumoniae	392	gapA(3)	infB(4)	mdh(6)	pgi(1)	phoE(7)	rpoB(4)	tonB(40)
GCF_001952895.1_ASM195289v1_genomic.fna.gz	K. pneumoniae	340	gapA(3)	infB(3)	mdh(1)	pgi(1)	phoE(1)	rpoB(1)	tonB(18)
GCF_001952915.1_ASM195291v1_genomic.fna.gz	K. pneumoniae	258	gapA(3)	infB(3)	mdh(1)	pgi(1)	phoE(1)	rpoB(1)	tonB(79)
GCF_001956965.1_ASM195696v1_genomic.fna.gz	K. pneumoniae	147	gapA(3)	infB(4)	mdh(6)	pgi(1)	phoE(7)	rpoB(4)	tonB(38)
GCF_002055765.1_ASM205576v1_genomic.fna.gz	K. pneumoniae	234	gapA(2)	infB(1)	mdh(2)	pgi(1)	phoE(7)	rpoB(1)	tonB(24)
GCF_002055855.1_ASM205585v1_genomic.fna.gz	K. pneumoniae	14	gapA(1)	infB(6)	mdh(1)	pgi(1)	phoE(1)	rpoB(1)	tonB(1)
GCF_002056385.1_ASM205638v1_genomic.fna.gz	K. pneumoniae	258	gapA(3)	infB(3)	mdh(1)	pgi(1)	phoE(1)	rpoB(1)	tonB(79)
GCF_002056475.1_ASM205647v1_genomic.fna.gz	K. pneumoniae	258	gapA(3)	infB(3)	mdh(1)	pgi(1)	phoE(1)	rpoB(1)	tonB(79)
GCF_002113865.1_ASM211386v1_genomic.fna.gz	K. pneumoniae	11	gapA(3)	infB(3)	mdh(1)	pgi(1)	phoE(1)	rpoB(1)	tonB(4)
GCF_002116885.1_ASM211688v1_genomic.fna.gz	K. pneumoniae	86	gapA(9)	infB(4)	mdh(2)	pgi(1)	phoE(1)	rpoB(1)	tonB(27)
GCF_002156725.1_ASM215672v1_genomic.fna.gz	K. pneumoniae	258	gapA(3)	infB(3)	mdh(1)	pgi(1)	phoE(1)	rpoB(1)	tonB(79)
GCF_002156745.1_ASM215674v1_genomic.fna.gz	K. pneumoniae	37	gapA(2)	infB(9)	mdh(2)	pgi(1)	phoE(13)	rpoB(1)	tonB(16)
GCF_002156785.1_ASM215678v1_genomic.fna.gz	K. pneumoniae	14	gapA(1)	infB(6)	mdh(1)	pgi(1)	phoE(1)	rpoB(1)	tonB(1)
GCF_002163895.1_ASM216389v1_genomic.fna.gz	K. pneumoniae	23	gapA(2)	infB(1)	mdh(1)	pgi(1)	phoE(9)	rpoB(4)	tonB(12)
GCF_002164855.2_ASM216485v2_genomic.fna.gz	K. pneumoniae	11	gapA(3)	infB(3)	mdh(1)	pgi(1)	phoE(1)	rpoB(1)	tonB(4)
GCF_002180075.1_ASM218007v1_genomic.fna.gz	K. pneumoniae	258	gapA(3)	infB(3)	mdh(1)	pgi(1)	phoE(1)	rpoB(1)	tonB(79)
GCF_002180155.1_ASM218015v1_genomic.fna.gz	K. pneumoniae	258	gapA(3)	infB(3)	mdh(1)	pgi(1)	phoE(1)	rpoB(1)	tonB(79)
GCF_002180175.1_ASM218017v1_genomic.fna.gz	K. pneumoniae	11	gapA(3)	infB(3)	mdh(1)	pgi(1)	phoE(1)	rpoB(1)	tonB(4)
GCF_002180255.1_ASM218025v1_genomic.fna.gz	K. pneumoniae	163	gapA(2)	infB(1)	mdh(1)	pgi(1)	phoE(9)	rpoB(1)	tonB(12)
GCF_002180295.1_ASM218029v1_genomic.fna.gz	K. pneumoniae	258	gapA(3)	infB(3)	mdh(1)	pgi(1)	phoE(1)	rpoB(1)	tonB(79)
GCF_002180315.1_ASM218031v1_genomic.fna.gz	K. pneumoniae	14	gapA(1)	infB(6)	mdh(1)	pgi(1)	phoE(1)	rpoB(1)	tonB(1)
GCF_002192315.1_ASM219231v1_genomic.fna.gz	K. pneumoniae	45	gapA(2)	infB(1)	mdh(1)	pgi(6)	phoE(7)	rpoB(1)	tonB(12)
GCF_002192335.1_ASM219233v1_genomic.fna.gz	K. pneumoniae	258	gapA(3)	infB(3)	mdh(1)	pgi(1)	phoE(1)	rpoB(1)	tonB(79)
GCF_002192375.1_ASM219237v1_genomic.fna.gz	K. pneumoniae	147	gapA(3)	infB(4)	mdh(6)	pgi(1)	phoE(7)	rpoB(4)	tonB(38)
GCF_002197225.1_ASM219722v1_genomic.fna.gz	K. pneumoniae	258	gapA(3)	infB(3)	mdh(1)	pgi(1)	phoE(1)	rpoB(1)	tonB(79)
GCF_002197505.1_ASM219750v1_genomic.fna.gz	K. pneumoniae	258	gapA(3)	infB(3)	mdh(1)	pgi(1)	phoE(1)	rpoB(1)	tonB(79)
GCF_002202195.1_ASM220219v1_genomic.fna.gz	K. pneumoniae	37	gapA(2)	infB(9)	mdh(2)	pgi(1)	phoE(13)	rpoB(1)	tonB(16)
GCF_002202215.1_ASM220221v1_genomic.fna.gz	K. pneumoniae	147	gapA(3)	infB(4)	mdh(6)	pgi(1)	phoE(7)	rpoB(4)	tonB(38)
GCF_002202235.1_ASM220223v1_genomic.fna.gz	K. pneumoniae	147	gapA(3)	infB(4)	mdh(6)	pgi(1)	phoE(7)	rpoB(4)	tonB(38)
GCF_002202255.1_ASM220225v1_genomic.fna.gz	K. pneumoniae	11	gapA(3)	infB(3)	mdh(1)	pgi(1)	phoE(1)	rpoB(1)	tonB(4)
GCF_002202275.1_ASM220227v1_genomic.fna.gz	K. pneumoniae	1161	gapA(2)	infB(3)	mdh(2)	pgi(2)	phoE(6)	rpoB(4)	tonB(111)
GCF_002209405.1_ASM220940v1_genomic.fna.gz	K. pneumoniae	15	gapA(1)	infB(1)	mdh(1)	pgi(1)	phoE(1)	rpoB(1)	tonB(1)
GCF_002211905.1_ASM221190v1_genomic.fna.gz	K. pneumoniae	15	gapA(1)	infB(1)	mdh(1)	pgi(1)	phoE(1)	rpoB(1)	tonB(1)
GCF_002243445.1_ASM224344v1_genomic.fna.gz	K. pneumoniae	258	gapA(3)	infB(3)	mdh(1)	pgi(1)	phoE(1)	rpoB(1)	tonB(79)
GCF_002248115.2_ASM224811v3_genomic.fna.gz	K. pneumoniae	1	gapA(4)	infB(4)	mdh(1)	pgi(1)	phoE(7)	rpoB(4)	tonB(10)
GCF_002249975.2_ASM224997v3_genomic.fna.gz	K. pneumoniae	258	gapA(3)	infB(3)	mdh(1)	pgi(1)	phoE(1)	rpoB(1)	tonB(79)
GCF_002251875.2_ASM225187v3_genomic.fna.gz	K. pneumoniae	3541	gapA(4)	infB(1)	mdh(2)	pgi(1)	phoE(3)	rpoB(4)	tonB(477)
GCF_002257765.2_ASM225776v2_genomic.fna.gz	K. pneumoniae	11	gapA(3)	infB(3)	mdh(1)	pgi(1)	phoE(1)	rpoB(1)	tonB(4)
GCF_002269295.1_ASM226929v1_genomic.fna.gz	K. pneumoniae	11	gapA(3)	infB(3)	mdh(1)	pgi(1)	phoE(1)	rpoB(1)	tonB(4)
GCF_002278055.1_ASM227805v1_genomic.fna.gz	K. pneumoniae	11	gapA(3)	infB(3)	mdh(1)	pgi(1)	phoE(1)	rpoB(1)	tonB(4)
GCF_002300675.1_ASM230067v2_genomic.fna.gz	K. pneumoniae	231	gapA(2)	infB(6)	mdh(1)	pgi(3)	phoE(26)	rpoB(1)	tonB(77)
GCF_002587165.1_ASM258716v1_genomic.fna.gz	K. pneumoniae	11	gapA(3)	infB(3)	mdh(1)	pgi(1)	phoE(1)	rpoB(1)	tonB(4)
GCF_002587885.1_ASM258788v1_genomic.fna.gz	K. pneumoniae	340	gapA(3)	infB(3)	mdh(1)	pgi(1)	phoE(1)	rpoB(1)	tonB(18)
GCF_002591075.1_ASM259107v1_genomic.fna.gz	K. pneumoniae	147	gapA(3)	infB(4)	mdh(6)	pgi(1)	phoE(7)	rpoB(4)	tonB(38)
GCF_002741685.1_ASM274168v1_genomic.fna.gz	K. pneumoniae	340	gapA(3)	infB(3)	mdh(1)	pgi(1)	phoE(1)	rpoB(1)	tonB(18)
GCF_002752775.1_ASM275277v1_genomic.fna.gz	K. pneumoniae	29	gapA(2)	infB(3)	mdh(2)	pgi(2)	phoE(6)	rpoB(4)	tonB(4)
GCF_002752905.1_ASM275290v1_genomic.fna.gz	K. pneumoniae	323	gapA(2)	infB(1)	mdh(1)	pgi(1)	phoE(9)	rpoB(1)	tonB(93)
GCF_002752955.1_ASM275295v1_genomic.fna.gz	K. pneumoniae	45	gapA(2)	infB(1)	mdh(1)	pgi(6)	phoE(7)	rpoB(1)	tonB(12)
GCF_002752975.1_ASM275297v1_genomic.fna.gz	K. pneumoniae	340	gapA(3)	infB(3)	mdh(1)	pgi(1)	phoE(1)	rpoB(1)	tonB(18)
GCF_002752995.1_ASM275299v1_genomic.fna.gz	K. pneumoniae	37	gapA(2)	infB(9)	mdh(2)	pgi(1)	phoE(13)	rpoB(1)	tonB(16)
GCF_002753055.1_ASM275305v1_genomic.fna.gz	K. pneumoniae	340	gapA(3)	infB(3)	mdh(1)	pgi(1)	phoE(1)	rpoB(1)	tonB(18)
GCF_002753075.1_ASM275307v1_genomic.fna.gz	K. pneumoniae	340	gapA(3)	infB(3)	mdh(1)	pgi(1)	phoE(1)	rpoB(1)	tonB(18)
GCF_002753165.1_ASM275316v1_genomic.fna.gz	K. pneumoniae	340	gapA(3)	infB(3)	mdh(1)	pgi(1)	phoE(1)	rpoB(1)	tonB(18)
GCF_002753355.1_ASM275335v1_genomic.fna.gz	K. pneumoniae	37	gapA(2)	infB(9)	mdh(2)	pgi(1)	phoE(13)	rpoB(1)	tonB(16)
GCF_002753375.1_ASM275337v1_genomic.fna.gz	K. pneumoniae	37	gapA(2)	infB(9)	mdh(2)	pgi(1)	phoE(13)	rpoB(1)	tonB(16)
GCF_002753405.1_ASM275340v1_genomic.fna.gz	K. pneumoniae	340	gapA(3)	infB(3)	mdh(1)	pgi(1)	phoE(1)	rpoB(1)	tonB(18)
GCF_002753555.1_ASM275355v1_genomic.fna.gz	K. pneumoniae	340	gapA(3)	infB(3)	mdh(1)	pgi(1)	phoE(1)	rpoB(1)	tonB(18)
GCF_002753605.1_ASM275360v1_genomic.fna.gz	K. pneumoniae	340	gapA(3)	infB(3)	mdh(1)	pgi(1)	phoE(1)	rpoB(1)	tonB(18)
GCF_002761315.1_ASM276131v1_genomic.fna.gz	K. pneumoniae	23	gapA(2)	infB(1)	mdh(1)	pgi(1)	phoE(9)	rpoB(4)	tonB(12)
GCF_002761515.1_ASM276151v1_genomic.fna.gz	K. pneumoniae	659	gapA(66)	infB(1)	mdh(65)	pgi(1)	phoE(9)	rpoB(11)	tonB(18)
GCF_002786755.1_ASM278675v1_genomic.fna.gz	K. pneumoniae	147	gapA(3)	infB(4)	mdh(6)	pgi(1)	phoE(7)	rpoB(4)	tonB(38)
GCF_002787755.1_ASM278775v1_genomic.fna.gz	K. pneumoniae	147	gapA(3)	infB(4)	mdh(6)	pgi(1)	phoE(7)	rpoB(4)	tonB(38)
GCF_002811305.2_ASM281130v2_genomic.fna.gz	K. pneumoniae	11	gapA(3)	infB(3)	mdh(1)	pgi(1)	phoE(1)	rpoB(1)	tonB(4)
GCF_002811335.3_ASM281133v4_genomic.fna.gz	K. pneumoniae	273	gapA(3)	infB(4)	mdh(6)	pgi(1)	phoE(7)	rpoB(4)	tonB(4)
GCF_002812365.1_ASM281236v1_genomic.fna.gz	K. pneumoniae	258	gapA(3)	infB(3)	mdh(1)	pgi(1)	phoE(1)	rpoB(1)	tonB(79)
GCF_002812385.1_ASM281238v1_genomic.fna.gz	K. pneumoniae	258	gapA(3)	infB(3)	mdh(1)	pgi(1)	phoE(1)	rpoB(1)	tonB(79)
GCF_002812665.1_ASM281266v1_genomic.fna.gz	K. pneumoniae	258	gapA(3)	infB(3)	mdh(1)	pgi(1)	phoE(1)	rpoB(1)	tonB(79)
GCF_002813595.1_ASM281359v1_genomic.fna.gz	K. pneumoniae	23	gapA(2)	infB(1)	mdh(1)	pgi(1)	phoE(9)	rpoB(4)	tonB(12)
GCF_002814015.1_ASM281401v1_genomic.fna.gz	K. pneumoniae	37	gapA(2)	infB(9)	mdh(2)	pgi(1)	phoE(13)	rpoB(1)	tonB(16)
GCF_002833425.1_ASM283342v1_genomic.fna.gz	K. pneumoniae	307	gapA(4)	infB(1)	mdh(2)	pgi(52)	phoE(1)	rpoB(1)	tonB(7)
GCF_002833445.1_ASM283344v1_genomic.fna.gz	K. pneumoniae	307	gapA(4)	infB(1)	mdh(2)	pgi(52)	phoE(1)	rpoB(1)	tonB(7)
GCF_002833465.1_ASM283346v1_genomic.fna.gz	K. pneumoniae	307	gapA(4)	infB(1)	mdh(2)	pgi(52)	phoE(1)	rpoB(1)	tonB(7)
GCF_002848545.1_ASM284854v1_genomic.fna.gz	K. pneumoniae	11	gapA(3)	infB(3)	mdh(1)	pgi(1)	phoE(1)	rpoB(1)	tonB(4)
GCF_002848565.1_ASM284856v1_genomic.fna.gz	K. pneumoniae	11	gapA(3)	infB(3)	mdh(1)	pgi(1)	phoE(1)	rpoB(1)	tonB(4)
GCF_002848585.1_ASM284858v1_genomic.fna.gz	K. pneumoniae	11	gapA(3)	infB(3)	mdh(1)	pgi(1)	phoE(1)	rpoB(1)	tonB(4)
GCF_002850275.3_ASM285027v3_genomic.fna.gz	K. pneumoniae	111	gapA(2)	infB(1)	mdh(5)	pgi(1)	phoE(17)	rpoB(4)	tonB(42)
GCF_002852365.2_ASM285236v2_genomic.fna.gz	K. pneumoniae	11	gapA(3)	infB(3)	mdh(1)	pgi(1)	phoE(1)	rpoB(1)	tonB(4)
GCF_002852995.3_ASM285299v3_genomic.fna.gz	K. pneumoniae	1	gapA(4)	infB(4)	mdh(1)	pgi(1)	phoE(7)	rpoB(4)	tonB(10)
GCF_002853475.2_ASM285347v2_genomic.fna.gz	K. pneumoniae	1	gapA(4)	infB(4)	mdh(1)	pgi(1)	phoE(7)	rpoB(4)	tonB(10)
GCF_002893825.1_ASM289382v1_genomic.fna.gz	K. pneumoniae	11	gapA(3)	infB(3)	mdh(1)	pgi(1)	phoE(1)	rpoB(1)	tonB(4)
GCF_002903005.1_ASM290300v1_genomic.fna.gz	K. pneumoniae	252	gapA(2)	infB(5)	mdh(1)	pgi(1)	phoE(9)	rpoB(1)	tonB(6)
GCF_002903025.1_ASM290302v1_genomic.fna.gz	K. pneumoniae	359	gapA(10)	infB(1)	mdh(2)	pgi(1)	phoE(9)	rpoB(27)	tonB(6)
GCF_002909775.1_ASM290977v2_genomic.fna.gz	K. pneumoniae	231	gapA(2)	infB(6)	mdh(1)	pgi(3)	phoE(26)	rpoB(1)	tonB(77)
GCF_002918585.2_ASM291858v2_genomic.fna.gz	K. pneumoniae	340	gapA(3)	infB(3)	mdh(1)	pgi(1)	phoE(1)	rpoB(1)	tonB(18)
GCF_002935085.1_ASM293508v1_genomic.fna.gz	K. pneumoniae	252	gapA(2)	infB(5)	mdh(1)	pgi(1)	phoE(9)	rpoB(1)	tonB(6)
GCF_002944845.1_ASM294484v1_genomic.fna.gz	K. pneumoniae	86	gapA(9)	infB(4)	mdh(2)	pgi(1)	phoE(1)	rpoB(1)	tonB(27)
GCF_002948565.1_ASM294856v1_genomic.fna.gz	K. pneumoniae	14	gapA(1)	infB(6)	mdh(1)	pgi(1)	phoE(1)	rpoB(1)	tonB(1)
GCF_002951555.1_ASM295155v1_genomic.fna.gz	K. pneumoniae	437	gapA(3)	infB(3)	mdh(1)	pgi(1)	phoE(1)	rpoB(1)	tonB(31)
GCF_002951595.1_ASM295159v1_genomic.fna.gz	K. pneumoniae	437	gapA(3)	infB(3)	mdh(1)	pgi(1)	phoE(1)	rpoB(1)	tonB(31)
GCF_002951635.1_ASM295163v1_genomic.fna.gz	K. pneumoniae	13	gapA(2)	infB(3)	mdh(1)	pgi(1)	phoE(10)	rpoB(1)	tonB(19)
GCF_002967795.2_ASM296779v2_genomic.fna.gz	K. pneumoniae	11	gapA(3)	infB(3)	mdh(1)	pgi(1)	phoE(1)	rpoB(1)	tonB(4)
GCF_002968475.1_ASM296847v1_genomic.fna.gz	K. pneumoniae	258	gapA(3)	infB(3)	mdh(1)	pgi(1)	phoE(1)	rpoB(1)	tonB(79)
GCF_002968495.1_ASM296849v1_genomic.fna.gz	K. pneumoniae	258	gapA(3)	infB(3)	mdh(1)	pgi(1)	phoE(1)	rpoB(1)	tonB(79)
GCF_002970375.3_ASM297037v3_genomic.fna.gz	K. pneumoniae	395	gapA(3)	infB(1)	mdh(2)	pgi(4)	phoE(1)	rpoB(1)	tonB(4)
GCF_002970895.1_ASM297089v1_genomic.fna.gz	K. pneumoniae	23	gapA(2)	infB(1)	mdh(1)	pgi(1)	phoE(9)	rpoB(4)	tonB(12)
GCF_003006175.1_ASM300617v1_genomic.fna.gz	K. pneumoniae	147	gapA(3)	infB(4)	mdh(6)	pgi(1)	phoE(7)	rpoB(4)	tonB(38)
GCF_003010735.1_ASM301073v1_genomic.fna.gz	K. pneumoniae	2167	gapA(2)	infB(9)	mdh(2)	pgi(1)	phoE(13)	rpoB(1)	tonB(35)
GCF_003030145.1_ASM303014v1_genomic.fna.gz	K. pneumoniae	15	gapA(1)	infB(1)	mdh(1)	pgi(1)	phoE(1)	rpoB(1)	tonB(1)
GCF_003031325.1_ASM303132v1_genomic.fna.gz	K. pneumoniae	15	gapA(1)	infB(1)	mdh(1)	pgi(1)	phoE(1)	rpoB(1)	tonB(1)
GCF_003031345.1_ASM303134v1_genomic.fna.gz	K. pneumoniae	147	gapA(3)	infB(4)	mdh(6)	pgi(1)	phoE(7)	rpoB(4)	tonB(38)
GCF_003031505.1_ASM303150v1_genomic.fna.gz	K. pneumoniae	258	gapA(3)	infB(3)	mdh(1)	pgi(1)	phoE(1)	rpoB(1)	tonB(79)
GCF_003037005.2_ASM303700v2_genomic.fna.gz	K. pneumoniae	11	gapA(3)	infB(3)	mdh(1)	pgi(1)	phoE(1)	rpoB(1)	tonB(4)
GCF_003037615.2_ASM303761v2_genomic.fna.gz	K. pneumoniae	48	gapA(2)	infB(5)	mdh(2)	pgi(2)	phoE(7)	rpoB(1)	tonB(10)
GCF_003054385.1_ASM305438v1_genomic.fna.gz	K. pneumoniae	15	gapA(1)	infB(1)	mdh(1)	pgi(1)	phoE(1)	rpoB(1)	tonB(1)
GCF_003069525.1_ASM306952v1_genomic.fna.gz	K. pneumoniae	14	gapA(1)	infB(6)	mdh(1)	pgi(1)	phoE(1)	rpoB(1)	tonB(1)
GCF_003071305.1_ASM307130v1_genomic.fna.gz	K. pneumoniae	34	gapA(2)	infB(3)	mdh(6)	pgi(1)	phoE(9)	rpoB(7)	tonB(4)
GCF_003073235.1_ASM307323v1_genomic.fna.gz	K. pneumoniae	16	gapA(2)	infB(1)	mdh(2)	pgi(1)	phoE(4)	rpoB(4)	tonB(4)
GCF_003073315.1_ASM307331v1_genomic.fna.gz	K. pneumoniae	34	gapA(2)	infB(3)	mdh(6)	pgi(1)	phoE(9)	rpoB(7)	tonB(4)
GCF_003073335.1_ASM307333v1_genomic.fna.gz	K. pneumoniae	11	gapA(3)	infB(3)	mdh(1)	pgi(1)	phoE(1)	rpoB(1)	tonB(4)
GCF_003073675.1_ASM307367v1_genomic.fna.gz	K. pneumoniae	512	gapA(54)	infB(3)	mdh(1)	pgi(1)	phoE(1)	rpoB(1)	tonB(79)
GCF_003074015.1_ASM307401v1_genomic.fna.gz	K. pneumoniae	15	gapA(1)	infB(1)	mdh(1)	pgi(1)	phoE(1)	rpoB(1)	tonB(1)
GCF_003076555.1_ASM307655v1_genomic.fna.gz	K. pneumoniae	307	gapA(4)	infB(1)	mdh(2)	pgi(52)	phoE(1)	rpoB(1)	tonB(7)
GCF_003181055.1_ASM318105v1_genomic.fna.gz	K. pneumoniae	147	gapA(3)	infB(4)	mdh(6)	pgi(1)	phoE(7)	rpoB(4)	tonB(38)
GCF_003181095.1_ASM318109v1_genomic.fna.gz	K. pneumoniae	16	gapA(2)	infB(1)	mdh(2)	pgi(1)	phoE(4)	rpoB(4)	tonB(4)
GCF_003181135.1_ASM318113v1_genomic.fna.gz	K. pneumoniae	16	gapA(2)	infB(1)	mdh(2)	pgi(1)	phoE(4)	rpoB(4)	tonB(4)
GCF_003186535.1_ASM318653v1_genomic.fna.gz	K. pneumoniae	983	gapA(4)	infB(1)	mdh(2)	pgi(1)	phoE(1)	rpoB(4)	tonB(4)
GCF_003194285.1_ASM319428v1_genomic.fna.gz	K. pneumoniae	147	gapA(3)	infB(4)	mdh(6)	pgi(1)	phoE(7)	rpoB(4)	tonB(38)
GCF_003203435.1_ASM320343v1_genomic.fna.gz	K. pneumoniae	11	gapA(3)	infB(3)	mdh(1)	pgi(1)	phoE(1)	rpoB(1)	tonB(4)
GCF_003204175.1_ASM320417v1_genomic.fna.gz	K. pneumoniae	16	gapA(2)	infB(1)	mdh(2)	pgi(1)	phoE(4)	rpoB(4)	tonB(4)
GCF_003204465.1_ASM320446v1_genomic.fna.gz	K. pneumoniae	34	gapA(2)	infB(3)	mdh(6)	pgi(1)	phoE(9)	rpoB(7)	tonB(4)
GCF_003261955.2_ASM326195v2_genomic.fna.gz	K. pneumoniae	11	gapA(3)	infB(3)	mdh(1)	pgi(1)	phoE(1)	rpoB(1)	tonB(4)
GCF_003267985.1_ASM326798v1_genomic.fna.gz	K. pneumoniae	14	gapA(1)	infB(6)	mdh(1)	pgi(1)	phoE(1)	rpoB(1)	tonB(1)
GCF_003285145.1_ASM328514v1_genomic.fna.gz	K. pneumoniae	1755	gapA(2)	infB(1)	mdh(33)	pgi(1)	phoE(1)	rpoB(4)	tonB(284)
GCF_003286975.1_ASM328697v1_genomic.fna.gz	K. pneumoniae	29	gapA(2)	infB(3)	mdh(2)	pgi(2)	phoE(6)	rpoB(4)	tonB(4)
GCF_003286995.1_ASM328699v1_genomic.fna.gz	K. pneumoniae	1660	gapA(2)	infB(1)	mdh(1)	pgi(1)	phoE(9)	rpoB(4)	tonB(260)
GCF_003288375.1_ASM328837v1_genomic.fna.gz	K. pneumoniae	258	gapA(3)	infB(3)	mdh(1)	pgi(1)	phoE(1)	rpoB(1)	tonB(79)
GCF_003330945.1_ASM333094v1_genomic.fna.gz	K. pneumoniae	375	gapA(43)	infB(1)	mdh(2)	pgi(1)	phoE(10)	rpoB(4)	tonB(13)
GCF_003367555.1_ASM336755v1_genomic.fna.gz	K. pneumoniae	11	gapA(3)	infB(3)	mdh(1)	pgi(1)	phoE(1)	rpoB(1)	tonB(4)
GCF_003408615.1_ASM340861v1_genomic.fna.gz	K. pneumoniae	422	gapA(2)	infB(3)	mdh(1)	pgi(1)	phoE(4)	rpoB(4)	tonB(111)
GCF_003429545.1_ASM342954v1_genomic.fna.gz	K. pneumoniae	11	gapA(3)	infB(3)	mdh(1)	pgi(1)	phoE(1)	rpoB(1)	tonB(4)
GCF_003432145.1_ASM343214v1_genomic.fna.gz	K. pneumoniae	661	gapA(4)	infB(3)	mdh(1)	pgi(36)	phoE(9)	rpoB(10)	tonB(14)
GCF_003432165.1_ASM343216v1_genomic.fna.gz	K. pneumoniae	231	gapA(2)	infB(6)	mdh(1)	pgi(3)	phoE(26)	rpoB(1)	tonB(77)
GCF_003432185.1_ASM343218v1_genomic.fna.gz	K. pneumoniae	29	gapA(2)	infB(3)	mdh(2)	pgi(2)	phoE(6)	rpoB(4)	tonB(4)
GCF_003432205.1_ASM343220v1_genomic.fna.gz	K. pneumoniae	230	gapA(2)	infB(1)	mdh(2)	pgi(1)	phoE(13)	rpoB(1)	tonB(38)
GCF_003432245.1_ASM343224v1_genomic.fna.gz	K. pneumoniae	36	gapA(2)	infB(1)	mdh(2)	pgi(1)	phoE(7)	rpoB(1)	tonB(7)
GCF_003432265.1_ASM343226v1_genomic.fna.gz	K. pneumoniae	43	gapA(2)	infB(6)	mdh(1)	pgi(5)	phoE(11)	rpoB(1)	tonB(15)
GCF_003432285.1_ASM343228v1_genomic.fna.gz	K. pneumoniae	45	gapA(2)	infB(1)	mdh(1)	pgi(6)	phoE(7)	rpoB(1)	tonB(12)
GCF_003432405.1_ASM343240v1_genomic.fna.gz	K. pneumoniae	1	gapA(4)	infB(4)	mdh(1)	pgi(1)	phoE(7)	rpoB(4)	tonB(10)
GCF_003443755.1_ASM344375v1_genomic.fna.gz	K. pneumoniae	54	gapA(2)	infB(1)	mdh(1)	pgi(13)	phoE(16)	rpoB(15)	tonB(4)
GCF_003571525.1_ASM357152v1_genomic.fna.gz	K. pneumoniae	2938	gapA(2)	infB(3)	mdh(2)	pgi(1)	phoE(7)	rpoB(4)	tonB(12)
GCF_003571545.1_ASM357154v1_genomic.fna.gz	K. pneumoniae	101	gapA(2)	infB(6)	mdh(1)	pgi(5)	phoE(4)	rpoB(1)	tonB(6)
GCF_003571585.1_ASM357158v1_genomic.fna.gz	K. pneumoniae	36	gapA(2)	infB(1)	mdh(2)	pgi(1)	phoE(7)	rpoB(1)	tonB(7)
GCF_003571605.1_ASM357160v1_genomic.fna.gz	K. pneumoniae	16	gapA(2)	infB(1)	mdh(2)	pgi(1)	phoE(4)	rpoB(4)	tonB(4)
GCF_003571645.1_ASM357164v1_genomic.fna.gz	K. pneumoniae	3603	gapA(2)	infB(9)	mdh(253)	pgi(1)	phoE(13)	rpoB(1)	tonB(35)
GCF_003571705.1_ASM357170v1_genomic.fna.gz	K. pneumoniae	340	gapA(3)	infB(3)	mdh(1)	pgi(1)	phoE(1)	rpoB(1)	tonB(18)
GCF_003571745.1_ASM357174v1_genomic.fna.gz	K. pneumoniae	147	gapA(3)	infB(4)	mdh(6)	pgi(1)	phoE(7)	rpoB(4)	tonB(38)
GCF_003574235.1_ASM357423v1_genomic.fna.gz	K. pneumoniae	14	gapA(1)	infB(6)	mdh(1)	pgi(1)	phoE(1)	rpoB(1)	tonB(1)
GCF_003574255.1_ASM357425v1_genomic.fna.gz	K. pneumoniae	14	gapA(1)	infB(6)	mdh(1)	pgi(1)	phoE(1)	rpoB(1)	tonB(1)
GCF_003574275.1_ASM357427v1_genomic.fna.gz	K. pneumoniae	14	gapA(1)	infB(6)	mdh(1)	pgi(1)	phoE(1)	rpoB(1)	tonB(1)
GCF_003584585.1_ASM358458v1_genomic.fna.gz	K. pneumoniae	11	gapA(3)	infB(3)	mdh(1)	pgi(1)	phoE(1)	rpoB(1)	tonB(4)
GCF_003590665.1_ASM359066v1_genomic.fna.gz	K. pneumoniae	253	gapA(2)	infB(1)	mdh(1)	pgi(1)	phoE(9)	rpoB(1)	tonB(13)
GCF_003597695.1_ASM359769v1_genomic.fna.gz	K. pneumoniae	307	gapA(4)	infB(1)	mdh(2)	pgi(52)	phoE(1)	rpoB(1)	tonB(7)
GCF_003597715.1_ASM359771v1_genomic.fna.gz	K. pneumoniae	307	gapA(4)	infB(1)	mdh(2)	pgi(52)	phoE(1)	rpoB(1)	tonB(7)
GCF_003597735.1_ASM359773v1_genomic.fna.gz	K. pneumoniae	307	gapA(4)	infB(1)	mdh(2)	pgi(52)	phoE(1)	rpoB(1)	tonB(7)
GCF_003597755.1_ASM359775v1_genomic.fna.gz	K. pneumoniae	307	gapA(4)	infB(1)	mdh(2)	pgi(52)	phoE(1)	rpoB(1)	tonB(7)
GCF_003660185.1_ASM366018v1_genomic.fna.gz	K. pneumoniae	105	gapA(2)	infB(3)	mdh(2)	pgi(1)	phoE(1)	rpoB(4)	tonB(18)
GCF_003660205.1_ASM366020v1_genomic.fna.gz	K. pneumoniae	91	gapA(10)	infB(6)	mdh(1)	pgi(9)	phoE(12)	rpoB(4)	tonB(9)
GCF_003692695.1_ASM369269v1_genomic.fna.gz	K. pneumoniae	3582	gapA(10)	infB(3)	mdh(1)	pgi(1)	phoE(375)	rpoB(4)	tonB(4)
GCF_003711065.1_ASM371106v1_genomic.fna.gz	K. pneumoniae	11	gapA(3)	infB(3)	mdh(1)	pgi(1)	phoE(1)	rpoB(1)	tonB(4)
GCF_003790485.1_ASM379048v1_genomic.fna.gz	K. pneumoniae	1685	gapA(2)	infB(6)	mdh(1)	pgi(5)	phoE(4)	rpoB(9)	tonB(6)
GCF_003812085.1_ASM381208v1_genomic.fna.gz	K. pneumoniae	252	gapA(2)	infB(5)	mdh(1)	pgi(1)	phoE(9)	rpoB(1)	tonB(6)
GCF_003812105.1_ASM381210v1_genomic.fna.gz	K. pneumoniae	25	gapA(2)	infB(1)	mdh(1)	pgi(1)	phoE(10)	rpoB(4)	tonB(13)
GCF_003850165.1_ASM385016v1_genomic.fna.gz	K. pneumoniae	231	gapA(2)	infB(6)	mdh(1)	pgi(3)	phoE(26)	rpoB(1)	tonB(77)
GCF_003855315.1_ASM385531v1_genomic.fna.gz	K. pneumoniae	15	gapA(1)	infB(1)	mdh(1)	pgi(1)	phoE(1)	rpoB(1)	tonB(1)
GCF_003855515.1_ASM385551v1_genomic.fna.gz	K. pneumoniae	23	gapA(2)	infB(1)	mdh(1)	pgi(1)	phoE(9)	rpoB(4)	tonB(12)
GCF_003855535.1_ASM385553v1_genomic.fna.gz	K. pneumoniae	15	gapA(1)	infB(1)	mdh(1)	pgi(1)	phoE(1)	rpoB(1)	tonB(1)
GCF_003855555.1_ASM385555v1_genomic.fna.gz	K. pneumoniae	15	gapA(1)	infB(1)	mdh(1)	pgi(1)	phoE(1)	rpoB(1)	tonB(1)
GCF_003856475.1_ASM385647v1_genomic.fna.gz	K. pneumoniae	11	gapA(3)	infB(3)	mdh(1)	pgi(1)	phoE(1)	rpoB(1)	tonB(4)
GCF_003856595.1_ASM385659v1_genomic.fna.gz	K. pneumoniae	147	gapA(3)	infB(4)	mdh(6)	pgi(1)	phoE(7)	rpoB(4)	tonB(38)
GCF_003931835.1_ASM393183v1_genomic.fna.gz	K. pneumoniae	11	gapA(3)	infB(3)	mdh(1)	pgi(1)	phoE(1)	rpoB(1)	tonB(4)
GCF_003932915.1_ASM393291v1_genomic.fna.gz	K. pneumoniae	65	gapA(2)	infB(1)	mdh(2)	pgi(1)	phoE(10)	rpoB(4)	tonB(13)
GCF_003934185.1_ASM393418v1_genomic.fna.gz	K. pneumoniae	307	gapA(4)	infB(1)	mdh(2)	pgi(52)	phoE(1)	rpoB(1)	tonB(7)
GCF_003953905.1_ASM395390v1_genomic.fna.gz	K. pneumoniae	23	gapA(2)	infB(1)	mdh(1)	pgi(1)	phoE(9)	rpoB(4)	tonB(12)
GCF_004006035.1_ASM400603v1_genomic.fna.gz	K. pneumoniae	437	gapA(3)	infB(3)	mdh(1)	pgi(1)	phoE(1)	rpoB(1)	tonB(31)
GCF_004010995.1_ASM401099v1_genomic.fna.gz	K. pneumoniae	101	gapA(2)	infB(6)	mdh(1)	pgi(5)	phoE(4)	rpoB(1)	tonB(6)
GCF_004014965.1_ASM401496v1_genomic.fna.gz	K. pneumoniae	3750	gapA(4)	infB(3)	mdh(1)	pgi(1)	phoE(9)	rpoB(1)	tonB(9)
GCF_004118955.1_ASM411895v1_genomic.fna.gz	K. pneumoniae	23	gapA(2)	infB(1)	mdh(1)	pgi(1)	phoE(9)	rpoB(4)	tonB(12)
GCF_004119955.1_ASM411995v1_genomic.fna.gz	K. pneumoniae	11	gapA(3)	infB(3)	mdh(1)	pgi(1)	phoE(1)	rpoB(1)	tonB(4)
GCF_004119975.1_ASM411997v1_genomic.fna.gz	K. pneumoniae	11	gapA(3)	infB(3)	mdh(1)	pgi(1)	phoE(1)	rpoB(1)	tonB(4)
GCF_004119995.1_ASM411999v1_genomic.fna.gz	K. pneumoniae	11	gapA(3)	infB(3)	mdh(1)	pgi(1)	phoE(1)	rpoB(1)	tonB(4)
GCF_004120035.1_ASM412003v1_genomic.fna.gz	K. pneumoniae	343	gapA(2)	infB(6)	mdh(2)	pgi(1)	phoE(9)	rpoB(27)	tonB(102)
GCF_004120055.1_ASM412005v1_genomic.fna.gz	K. pneumoniae	661	gapA(4)	infB(3)	mdh(1)	pgi(36)	phoE(9)	rpoB(10)	tonB(14)
GCF_004120075.1_ASM412007v1_genomic.fna.gz	K. pneumoniae	3684	gapA(194)	infB(3)	mdh(1)	pgi(1)	phoE(1)	rpoB(1)	tonB(4)
GCF_004120095.1_ASM412009v1_genomic.fna.gz	K. pneumoniae	11	gapA(3)	infB(3)	mdh(1)	pgi(1)	phoE(1)	rpoB(1)	tonB(4)
GCF_004120115.1_ASM412011v1_genomic.fna.gz	K. pneumoniae	11	gapA(3)	infB(3)	mdh(1)	pgi(1)	phoE(1)	rpoB(1)	tonB(4)
GCF_004120135.1_ASM412013v1_genomic.fna.gz	K. pneumoniae	3686	gapA(195)	infB(1)	mdh(2)	pgi(1)	phoE(7)	rpoB(1)	tonB(7)
GCF_004120155.1_ASM412015v1_genomic.fna.gz	K. pneumoniae	3685	gapA(5)	infB(3)	mdh(1)	pgi(232)	phoE(9)	rpoB(4)	tonB(283)
GCF_004120175.1_ASM412017v1_genomic.fna.gz	K. pneumoniae	17	gapA(2)	infB(1)	mdh(1)	pgi(1)	phoE(4)	rpoB(4)	tonB(4)
GCF_004135795.1_ASM413579v1_genomic.fna.gz	K. pneumoniae	14	gapA(1)	infB(6)	mdh(1)	pgi(1)	phoE(1)	rpoB(1)	tonB(1)
GCF_004137665.1_ASM413766v1_genomic.fna.gz	K. pneumoniae	20	gapA(2)	infB(3)	mdh(1)	pgi(1)	phoE(4)	rpoB(4)	tonB(4)
GCF_004141975.1_ASM414197v1_genomic.fna.gz	K. pneumoniae	11	gapA(3)	infB(3)	mdh(1)	pgi(1)	phoE(1)	rpoB(1)	tonB(4)
GCF_004295385.1_ASM429538v1_genomic.fna.gz	K. pneumoniae	15	gapA(1)	infB(1)	mdh(1)	pgi(1)	phoE(1)	rpoB(1)	tonB(1)
GCF_004295405.1_ASM429540v1_genomic.fna.gz	K. pneumoniae	23	gapA(2)	infB(1)	mdh(1)	pgi(1)	phoE(9)	rpoB(4)	tonB(12)
GCF_004295605.1_ASM429560v1_genomic.fna.gz	K. pneumoniae	15	gapA(1)	infB(1)	mdh(1)	pgi(1)	phoE(1)	rpoB(1)	tonB(1)
GCF_004319525.1_ASM431952v1_genomic.fna.gz	K. pneumoniae	15	gapA(1)	infB(1)	mdh(1)	pgi(1)	phoE(1)	rpoB(1)	tonB(1)
GCF_004322795.1_ASM432279v1_genomic.fna.gz	K. pneumoniae	11	gapA(3)	infB(3)	mdh(1)	pgi(1)	phoE(1)	rpoB(1)	tonB(4)
GCF_004322955.1_ASM432295v1_genomic.fna.gz	K. pneumoniae	45	gapA(2)	infB(1)	mdh(1)	pgi(6)	phoE(7)	rpoB(1)	tonB(12)
GCF_004322995.1_ASM432299v1_genomic.fna.gz	K. pneumoniae	35	gapA(2)	infB(1)	mdh(2)	pgi(1)	phoE(10)	rpoB(1)	tonB(19)
GCF_004332075.1_ASM433207v1_genomic.fna.gz	K. pneumoniae	86	gapA(9)	infB(4)	mdh(2)	pgi(1)	phoE(1)	rpoB(1)	tonB(27)
GCF_004801235.1_ASM480123v1_genomic.fna.gz	K. pneumoniae	2570	gapA(4)	infB(5)	mdh(11)	pgi(1)	phoE(9)	rpoB(10)	tonB(23)
GCF_004924315.1_ASM492431v1_genomic.fna.gz	K. pneumoniae	23	gapA(2)	infB(1)	mdh(1)	pgi(1)	phoE(9)	rpoB(4)	tonB(12)
GCF_005347525.1_ASM534752v1_genomic.fna.gz	K. pneumoniae	11	gapA(3)	infB(3)	mdh(1)	pgi(1)	phoE(1)	rpoB(1)	tonB(4)
GCF_005853785.1_ASM585378v1_genomic.fna.gz	K. pneumoniae	11	gapA(3)	infB(3)	mdh(1)	pgi(1)	phoE(1)	rpoB(1)	tonB(4)
GCF_005854025.1_ASM585402v1_genomic.fna.gz	K. pneumoniae	11	gapA(3)	infB(3)	mdh(1)	pgi(1)	phoE(1)	rpoB(1)	tonB(4)
GCF_005854245.1_ASM585424v1_genomic.fna.gz	K. pneumoniae	11	gapA(3)	infB(3)	mdh(1)	pgi(1)	phoE(1)	rpoB(1)	tonB(4)
GCF_005885775.1_ASM588577v1_genomic.fna.gz	K. pneumoniae	15	gapA(1)	infB(1)	mdh(1)	pgi(1)	phoE(1)	rpoB(1)	tonB(1)
GCF_005944305.1_ASM594430v1_genomic.fna.gz	K. pneumoniae	147	gapA(3)	infB(4)	mdh(6)	pgi(1)	phoE(7)	rpoB(4)	tonB(38)
GCF_006304565.1_ASM630456v1_genomic.fna.gz	K. pneumoniae	11	gapA(3)	infB(3)	mdh(1)	pgi(1)	phoE(1)	rpoB(1)	tonB(4)
GCF_006364295.1_ASM636429v1_genomic.fna.gz	K. pneumoniae	3	gapA(5)	infB(5)	mdh(1)	pgi(1)	phoE(9)	rpoB(6)	tonB(11)
GCF_006459145.1_ASM645914v1_genomic.fna.gz	K. pneumoniae	101	gapA(2)	infB(6)	mdh(1)	pgi(5)	phoE(4)	rpoB(1)	tonB(6)
GCF_006494895.1_ASM649489v1_genomic.fna.gz	K. pneumoniae	11	gapA(3)	infB(3)	mdh(1)	pgi(1)	phoE(1)	rpoB(1)	tonB(4)
GCF_006494915.1_ASM649491v1_genomic.fna.gz	K. pneumoniae	11	gapA(3)	infB(3)	mdh(1)	pgi(1)	phoE(1)	rpoB(1)	tonB(4)
GCF_006965405.1_ASM696540v3_genomic.fna.gz	K. pneumoniae	35	gapA(2)	infB(1)	mdh(2)	pgi(1)	phoE(10)	rpoB(1)	tonB(19)
GCF_006974165.1_ASM697416v1_genomic.fna.gz	K. pneumoniae	968	gapA(2)	infB(3)	mdh(2)	pgi(37)	phoE(4)	rpoB(1)	tonB(15)
GCF_007197815.1_ASM719781v1_genomic.fna.gz	K. pneumoniae	1779	gapA(2)	infB(9)	mdh(2)	pgi(1)	phoE(13)	rpoB(1)	tonB(296)
GCF_007833555.1_ASM783355v1_genomic.fna.gz	K. pneumoniae	105	gapA(2)	infB(3)	mdh(2)	pgi(1)	phoE(1)	rpoB(4)	tonB(18)
GCF_007833575.1_ASM783357v1_genomic.fna.gz	K. pneumoniae	14	gapA(1)	infB(6)	mdh(1)	pgi(1)	phoE(1)	rpoB(1)	tonB(1)
GCF_007873865.1_ASM787386v1_genomic.fna.gz	K. pneumoniae	16	gapA(2)	infB(1)	mdh(2)	pgi(1)	phoE(4)	rpoB(4)	tonB(4)
GCF_008065415.1_ASM806541v1_genomic.fna.gz	K. pneumoniae	16	gapA(2)	infB(1)	mdh(2)	pgi(1)	phoE(4)	rpoB(4)	tonB(4)
GCF_008121515.1_ASM812151v1_genomic.fna.gz	K. pneumoniae	258	gapA(3)	infB(3)	mdh(1)	pgi(1)	phoE(1)	rpoB(1)	tonB(79)
GCF_008122285.1_ASM812228v1_genomic.fna.gz	K. pneumoniae	-	gapA(2)	infB(1)	mdh(2)	pgi(1)	phoE(263?)	rpoB(1)	tonB(81)
GCF_008369685.1_ASM836968v1_genomic.fna.gz	K. pneumoniae	2268	gapA(2)	infB(3)	mdh(11)	pgi(1)	phoE(7)	rpoB(4)	tonB(13)
GCF_008632415.1_ASM863241v1_genomic.fna.gz	K. pneumoniae	3410	gapA(4)	infB(4)	mdh(1)	pgi(1)	phoE(7)	rpoB(4)	tonB(65)
GCF_008693405.1_ASM869340v1_genomic.fna.gz	K. pneumoniae	147	gapA(3)	infB(4)	mdh(6)	pgi(1)	phoE(7)	rpoB(4)	tonB(38)
GCF_008693425.1_ASM869342v1_genomic.fna.gz	K. pneumoniae	-	gapA(4)	infB(1)	mdh(1)	pgi(1)	phoE(1)	rpoB(25)	tonB(39)
GCF_008693445.1_ASM869344v1_genomic.fna.gz	K. pneumoniae	231	gapA(2)	infB(6)	mdh(1)	pgi(3)	phoE(26)	rpoB(1)	tonB(77)
GCF_008728415.1_ASM872841v1_genomic.fna.gz	K. pneumoniae	11	gapA(3)	infB(3)	mdh(1)	pgi(1)	phoE(1)	rpoB(1)	tonB(4)
GCF_008728695.1_ASM872869v1_genomic.fna.gz	K. pneumoniae	11	gapA(3)	infB(3)	mdh(1)	pgi(1)	phoE(1)	rpoB(1)	tonB(4)
GCF_008931345.1_ASM893134v1_genomic.fna.gz	K. pneumoniae	12	gapA(6)	infB(3)	mdh(1)	pgi(1)	phoE(12)	rpoB(1)	tonB(4)
GCF_008931565.1_ASM893156v1_genomic.fna.gz	K. pneumoniae	1109	gapA(2)	infB(3)	mdh(2)	pgi(2)	phoE(168)	rpoB(4)	tonB(4)
GCF_009025895.1_ASM902589v1_genomic.fna.gz	K. pneumoniae	16	gapA(2)	infB(1)	mdh(2)	pgi(1)	phoE(4)	rpoB(4)	tonB(4)
GCF_009387775.1_ASM938777v1_genomic.fna.gz	K. pneumoniae	39	gapA(2)	infB(1)	mdh(2)	pgi(4)	phoE(9)	rpoB(1)	tonB(14)
GCF_009387815.1_ASM938781v1_genomic.fna.gz	K. pneumoniae	873	gapA(14)	infB(1)	mdh(2)	pgi(1)	phoE(7)	rpoB(4)	tonB(182)
GCF_009387915.1_ASM938791v1_genomic.fna.gz	K. pneumoniae	1315	gapA(14)	infB(3)	mdh(6)	pgi(1)	phoE(21)	rpoB(10)	tonB(1)
GCF_009387945.1_ASM938794v1_genomic.fna.gz	K. pneumoniae	87	gapA(5)	infB(1)	mdh(5)	pgi(1)	phoE(7)	rpoB(1)	tonB(24)
GCF_009497695.1_ASM949769v1_genomic.fna.gz	K. pneumoniae	23	gapA(2)	infB(1)	mdh(1)	pgi(1)	phoE(9)	rpoB(4)	tonB(12)
GCF_009497735.1_ASM949773v1_genomic.fna.gz	K. pneumoniae	392	gapA(3)	infB(4)	mdh(6)	pgi(1)	phoE(7)	rpoB(4)	tonB(40)
GCF_009497755.1_ASM949775v1_genomic.fna.gz	K. pneumoniae	1265	gapA(2)	infB(1)	mdh(1)	pgi(1)	phoE(10)	rpoB(4)	tonB(12)
GCF_009556655.1_ASM955665v1_genomic.fna.gz	K. pneumoniae	25	gapA(2)	infB(1)	mdh(1)	pgi(1)	phoE(10)	rpoB(4)	tonB(13)
GCF_009601745.1_ASM960174v1_genomic.fna.gz	K. pneumoniae	-	gapA(2)	infB(~148)	mdh(6)	pgi(1)	phoE(9)	rpoB(7)	tonB(42)
GCF_009648995.1_ASM964899v1_genomic.fna.gz	K. pneumoniae	629	gapA(2)	infB(3)	mdh(87)	pgi(1)	phoE(12)	rpoB(1)	tonB(26)
GCF_009660375.2_ASM966037v2_genomic.fna.gz	K. pneumoniae	11	gapA(3)	infB(3)	mdh(1)	pgi(1)	phoE(1)	rpoB(1)	tonB(4)
GCF_009661415.2_ASM966141v2_genomic.fna.gz	K. pneumoniae	26	gapA(2)	infB(1)	mdh(1)	pgi(1)	phoE(9)	rpoB(1)	tonB(18)
GCF_009661455.2_ASM966145v2_genomic.fna.gz	K. pneumoniae	11	gapA(3)	infB(3)	mdh(1)	pgi(1)	phoE(1)	rpoB(1)	tonB(4)
GCF_009661535.2_ASM966153v2_genomic.fna.gz	K. pneumoniae	395	gapA(3)	infB(1)	mdh(2)	pgi(4)	phoE(1)	rpoB(1)	tonB(4)
GCF_009661615.2_ASM966161v2_genomic.fna.gz	K. pneumoniae	11	gapA(3)	infB(3)	mdh(1)	pgi(1)	phoE(1)	rpoB(1)	tonB(4)
GCF_009661725.2_ASM966172v2_genomic.fna.gz	K. pneumoniae	4060	gapA(2)	infB(4)	mdh(2)	pgi(1)	phoE(26)	rpoB(1)	tonB(2)
GCF_009684575.1_ASM968457v1_genomic.fna.gz	K. pneumoniae	11	gapA(3)	infB(3)	mdh(1)	pgi(1)	phoE(1)	rpoB(1)	tonB(4)
GCF_009720445.1_ASM972044v1_genomic.fna.gz	K. pneumoniae	16	gapA(2)	infB(1)	mdh(2)	pgi(1)	phoE(4)	rpoB(4)	tonB(4)
GCF_009731405.1_ASM973140v1_genomic.fna.gz	K. pneumoniae	147	gapA(3)	infB(4)	mdh(6)	pgi(1)	phoE(7)	rpoB(4)	tonB(38)
GCF_009734105.1_ASM973410v1_genomic.fna.gz	K. pneumoniae	15	gapA(1)	infB(1)	mdh(1)	pgi(1)	phoE(1)	rpoB(1)	tonB(1)
GCF_009755705.1_ASM975570v1_genomic.fna.gz	K. pneumoniae	307	gapA(4)	infB(1)	mdh(2)	pgi(52)	phoE(1)	rpoB(1)	tonB(7)
GCF_009791475.1_ASM979147v1_genomic.fna.gz	K. pneumoniae	15	gapA(1)	infB(1)	mdh(1)	pgi(1)	phoE(1)	rpoB(1)	tonB(1)
GCF_009791495.1_ASM979149v1_genomic.fna.gz	K. pneumoniae	15	gapA(1)	infB(1)	mdh(1)	pgi(1)	phoE(1)	rpoB(1)	tonB(1)
GCF_009833945.1_ASM983394v1_genomic.fna.gz	K. pneumoniae	11	gapA(3)	infB(3)	mdh(1)	pgi(1)	phoE(1)	rpoB(1)	tonB(4)
GCF_009834285.1_ASM983428v1_genomic.fna.gz	K. pneumoniae	11	gapA(3)	infB(3)	mdh(1)	pgi(1)	phoE(1)	rpoB(1)	tonB(4)
GCF_009856585.1_ASM985658v1_genomic.fna.gz	K. pneumoniae	11	gapA(3)	infB(3)	mdh(1)	pgi(1)	phoE(1)	rpoB(1)	tonB(4)
GCF_009867115.1_ASM986711v1_genomic.fna.gz	K. pneumoniae	258	gapA(3)	infB(3)	mdh(1)	pgi(1)	phoE(1)	rpoB(1)	tonB(79)
GCF_009884395.1_ASM988439v1_genomic.fna.gz	K. pneumoniae	17	gapA(2)	infB(1)	mdh(1)	pgi(1)	phoE(4)	rpoB(4)	tonB(4)
GCF_009884415.1_ASM988441v1_genomic.fna.gz	K. pneumoniae	15	gapA(1)	infB(1)	mdh(1)	pgi(1)	phoE(1)	rpoB(1)	tonB(1)
GCF_009906875.1_ASM990687v1_genomic.fna.gz	K. pneumoniae	11	gapA(3)	infB(3)	mdh(1)	pgi(1)	phoE(1)	rpoB(1)	tonB(4)
GCF_009906895.1_ASM990689v1_genomic.fna.gz	K. pneumoniae	11	gapA(3)	infB(3)	mdh(1)	pgi(1)	phoE(1)	rpoB(1)	tonB(4)
GCF_009909305.1_ASM990930v1_genomic.fna.gz	K. pneumoniae	23	gapA(2)	infB(1)	mdh(1)	pgi(1)	phoE(9)	rpoB(4)	tonB(12)
GCF_009909325.1_ASM990932v1_genomic.fna.gz	K. pneumoniae	23	gapA(2)	infB(1)	mdh(1)	pgi(1)	phoE(9)	rpoB(4)	tonB(12)
GCF_009914235.1_ASM991423v1_genomic.fna.gz	K. pneumoniae	11	gapA(3)	infB(3)	mdh(1)	pgi(1)	phoE(1)	rpoB(1)	tonB(4)
GCF_009914255.1_ASM991425v1_genomic.fna.gz	K. pneumoniae	11	gapA(3)	infB(3)	mdh(1)	pgi(1)	phoE(1)	rpoB(1)	tonB(4)
GCF_010183645.1_ASM1018364v1_genomic.fna.gz	K. pneumoniae	11	gapA(3)	infB(3)	mdh(1)	pgi(1)	phoE(1)	rpoB(1)	tonB(4)
GCF_010183685.1_ASM1018368v1_genomic.fna.gz	K. pneumoniae	11	gapA(3)	infB(3)	mdh(1)	pgi(1)	phoE(1)	rpoB(1)	tonB(4)
GCF_010367305.1_ASM1036730v1_genomic.fna.gz	K. pneumoniae	268	gapA(2)	infB(1)	mdh(2)	pgi(1)	phoE(7)	rpoB(1)	tonB(81)
GCF_010450855.1_ASM1045085v1_genomic.fna.gz	K. pneumoniae	11	gapA(3)	infB(3)	mdh(1)	pgi(1)	phoE(1)	rpoB(1)	tonB(4)
GCF_010586985.1_ASM1058698v1_genomic.fna.gz	K. pneumoniae	10	gapA(4)	infB(1)	mdh(7)	pgi(1)	phoE(9)	rpoB(1)	tonB(12)
GCF_011006575.1_ASM1100657v1_genomic.fna.gz	K. pneumoniae	1027	gapA(2)	infB(1)	mdh(1)	pgi(1)	phoE(9)	rpoB(4)	tonB(14)
GCF_011022255.1_ASM1102225v1_genomic.fna.gz	K. pneumoniae	11	gapA(3)	infB(3)	mdh(1)	pgi(1)	phoE(1)	rpoB(1)	tonB(4)
GCF_011045595.1_ASM1104559v1_genomic.fna.gz	K. pneumoniae	1	gapA(4)	infB(4)	mdh(1)	pgi(1)	phoE(7)	rpoB(4)	tonB(10)
GCF_011045775.1_ASM1104577v1_genomic.fna.gz	K. pneumoniae	395	gapA(3)	infB(1)	mdh(2)	pgi(4)	phoE(1)	rpoB(1)	tonB(4)
GCF_011065365.1_ASM1106536v1_genomic.fna.gz	K. pneumoniae	76	gapA(4)	infB(1)	mdh(1)	pgi(1)	phoE(21)	rpoB(1)	tonB(35)
GCF_011066505.1_ASM1106650v1_genomic.fna.gz	K. pneumoniae	11	gapA(3)	infB(3)	mdh(1)	pgi(1)	phoE(1)	rpoB(1)	tonB(4)
GCF_011068365.1_ASM1106836v1_genomic.fna.gz	K. pneumoniae	784	gapA(2)	infB(1)	mdh(1)	pgi(1)	phoE(27)	rpoB(5)	tonB(4)
GCF_011106605.1_ASM1110660v1_genomic.fna.gz	K. pneumoniae	11	gapA(3)	infB(3)	mdh(1)	pgi(1)	phoE(1)	rpoB(1)	tonB(4)
GCF_011106775.1_ASM1110677v1_genomic.fna.gz	K. pneumoniae	11	gapA(3)	infB(3)	mdh(1)	pgi(1)	phoE(1)	rpoB(1)	tonB(4)
GCF_011106795.1_ASM1110679v1_genomic.fna.gz	K. pneumoniae	11	gapA(3)	infB(3)	mdh(1)	pgi(1)	phoE(1)	rpoB(1)	tonB(4)
GCF_011129215.1_ASM1112921v1_genomic.fna.gz	K. pneumoniae	11	gapA(3)	infB(3)	mdh(1)	pgi(1)	phoE(1)	rpoB(1)	tonB(4)
GCF_011742415.2_ASM1174241v2_genomic.fna.gz	K. pneumoniae	2096	gapA(1)	infB(6)	mdh(1)	pgi(1)	phoE(1)	rpoB(46)	tonB(1)
GCF_011742505.2_ASM1174250v2_genomic.fna.gz	K. pneumoniae	42	gapA(2)	infB(6)	mdh(1)	pgi(3)	phoE(8)	rpoB(1)	tonB(15)
GCF_011742515.2_ASM1174251v2_genomic.fna.gz	K. pneumoniae	437	gapA(3)	infB(3)	mdh(1)	pgi(1)	phoE(1)	rpoB(1)	tonB(31)
GCF_011742585.2_ASM1174258v2_genomic.fna.gz	K. pneumoniae	2096	gapA(1)	infB(6)	mdh(1)	pgi(1)	phoE(1)	rpoB(46)	tonB(1)
GCF_011752495.1_ASM1175249v1_genomic.fna.gz	K. pneumoniae	11	gapA(3)	infB(3)	mdh(1)	pgi(1)	phoE(1)	rpoB(1)	tonB(4)
GCF_011764365.2_ASM1176436v2_genomic.fna.gz	K. pneumoniae	273	gapA(3)	infB(4)	mdh(6)	pgi(1)	phoE(7)	rpoB(4)	tonB(4)
GCF_011769725.1_ASM1176972v1_genomic.fna.gz	K. pneumoniae	147	gapA(3)	infB(4)	mdh(6)	pgi(1)	phoE(7)	rpoB(4)	tonB(38)
GCF_011769805.1_ASM1176980v1_genomic.fna.gz	K. pneumoniae	11	gapA(3)	infB(3)	mdh(1)	pgi(1)	phoE(1)	rpoB(1)	tonB(4)
GCF_011769825.1_ASM1176982v1_genomic.fna.gz	K. pneumoniae	15	gapA(1)	infB(1)	mdh(1)	pgi(1)	phoE(1)	rpoB(1)	tonB(1)
GCF_012029695.2_ASM1202969v2_genomic.fna.gz	K. pneumoniae	14	gapA(1)	infB(6)	mdh(1)	pgi(1)	phoE(1)	rpoB(1)	tonB(1)
GCF_012029895.2_ASM1202989v2_genomic.fna.gz	K. pneumoniae	37	gapA(2)	infB(9)	mdh(2)	pgi(1)	phoE(13)	rpoB(1)	tonB(16)
GCF_012029935.2_ASM1202993v2_genomic.fna.gz	K. pneumoniae	13	gapA(2)	infB(3)	mdh(1)	pgi(1)	phoE(10)	rpoB(1)	tonB(19)
GCF_012029945.2_ASM1202994v2_genomic.fna.gz	K. pneumoniae	258	gapA(3)	infB(3)	mdh(1)	pgi(1)	phoE(1)	rpoB(1)	tonB(79)
GCF_012029975.2_ASM1202997v2_genomic.fna.gz	K. pneumoniae	258	gapA(3)	infB(3)	mdh(1)	pgi(1)	phoE(1)	rpoB(1)	tonB(79)
GCF_012030545.2_ASM1203054v2_genomic.fna.gz	K. pneumoniae	512	gapA(54)	infB(3)	mdh(1)	pgi(1)	phoE(1)	rpoB(1)	tonB(79)
GCF_012113615.1_ASM1211361v1_genomic.fna.gz	K. pneumoniae	-	gapA(2)	infB(1)	mdh(1)	pgi(1)	phoE(89)	rpoB(1)	tonB(4)
GCF_012113635.1_ASM1211363v1_genomic.fna.gz	K. pneumoniae	107	gapA(2)	infB(1)	mdh(2)	pgi(17)	phoE(27)	rpoB(1)	tonB(39)
GCF_012113655.1_ASM1211365v1_genomic.fna.gz	K. pneumoniae	629	gapA(2)	infB(3)	mdh(87)	pgi(1)	phoE(12)	rpoB(1)	tonB(26)
GCF_012166915.1_ASM1216691v1_genomic.fna.gz	K. pneumoniae	25	gapA(2)	infB(1)	mdh(1)	pgi(1)	phoE(10)	rpoB(4)	tonB(13)
GCF_012167075.1_ASM1216707v1_genomic.fna.gz	K. pneumoniae	889	gapA(3)	infB(1)	mdh(1)	pgi(4)	phoE(3)	rpoB(1)	tonB(19)
GCF_012167215.1_ASM1216721v1_genomic.fna.gz	K. pneumoniae	4327	gapA(4)	infB(1)	mdh(1)	pgi(1)	phoE(16)	rpoB(1)	tonB(6)
GCF_012167385.1_ASM1216738v1_genomic.fna.gz	K. pneumoniae	228	gapA(2)	infB(3)	mdh(6)	pgi(1)	phoE(27)	rpoB(5)	tonB(4)
GCF_012168575.2_ASM1216857v2_genomic.fna.gz	K. pneumoniae	37	gapA(2)	infB(9)	mdh(2)	pgi(1)	phoE(13)	rpoB(1)	tonB(16)
GCF_012169405.1_ASM1216940v1_genomic.fna.gz	K. pneumoniae	86	gapA(9)	infB(4)	mdh(2)	pgi(1)	phoE(1)	rpoB(1)	tonB(27)
GCF_012944055.1_ASM1294405v1_genomic.fna.gz	K. pneumoniae	660	gapA(2)	infB(1)	mdh(2)	pgi(1)	phoE(4)	rpoB(1)	tonB(25)
GCF_013168295.1_ASM1316829v1_genomic.fna.gz	K. pneumoniae	967	gapA(2)	infB(1)	mdh(19)	pgi(4)	phoE(9)	rpoB(4)	tonB(34)
GCF_013282295.1_ASM1328229v1_genomic.fna.gz	K. pneumoniae	659	gapA(66)	infB(1)	mdh(65)	pgi(1)	phoE(9)	rpoB(11)	tonB(18)
GCF_013283935.1_ASM1328393v1_genomic.fna.gz	K. pneumoniae	1764	gapA(5)	infB(3)	mdh(1)	pgi(1)	phoE(9)	rpoB(4)	tonB(283)
GCF_013305305.1_ASM1330530v1_genomic.fna.gz	K. pneumoniae	258	gapA(3)	infB(3)	mdh(1)	pgi(1)	phoE(1)	rpoB(1)	tonB(79)
GCF_013305325.1_ASM1330532v1_genomic.fna.gz	K. pneumoniae	515	gapA(2)	infB(1)	mdh(1)	pgi(1)	phoE(1)	rpoB(1)	tonB(4)
GCF_013348885.1_ASM1334888v1_genomic.fna.gz	K. pneumoniae	11	gapA(3)	infB(3)	mdh(1)	pgi(1)	phoE(1)	rpoB(1)	tonB(4)
GCF_013348905.1_ASM1334890v1_genomic.fna.gz	K. pneumoniae	11	gapA(3)	infB(3)	mdh(1)	pgi(1)	phoE(1)	rpoB(1)	tonB(4)
GCF_013348925.1_ASM1334892v1_genomic.fna.gz	K. pneumoniae	11	gapA(3)	infB(3)	mdh(1)	pgi(1)	phoE(1)	rpoB(1)	tonB(4)
GCF_013348945.1_ASM1334894v1_genomic.fna.gz	K. pneumoniae	11	gapA(3)	infB(3)	mdh(1)	pgi(1)	phoE(1)	rpoB(1)	tonB(4)
GCF_013348965.1_ASM1334896v1_genomic.fna.gz	K. pneumoniae	11	gapA(3)	infB(3)	mdh(1)	pgi(1)	phoE(1)	rpoB(1)	tonB(4)
GCF_013348985.1_ASM1334898v1_genomic.fna.gz	K. pneumoniae	11	gapA(3)	infB(3)	mdh(1)	pgi(1)	phoE(1)	rpoB(1)	tonB(4)
GCF_013349005.1_ASM1334900v1_genomic.fna.gz	K. pneumoniae	11	gapA(3)	infB(3)	mdh(1)	pgi(1)	phoE(1)	rpoB(1)	tonB(4)
GCF_013349025.1_ASM1334902v1_genomic.fna.gz	K. pneumoniae	11	gapA(3)	infB(3)	mdh(1)	pgi(1)	phoE(1)	rpoB(1)	tonB(4)
GCF_013349045.1_ASM1334904v1_genomic.fna.gz	K. pneumoniae	11	gapA(3)	infB(3)	mdh(1)	pgi(1)	phoE(1)	rpoB(1)	tonB(4)
GCF_013349065.1_ASM1334906v1_genomic.fna.gz	K. pneumoniae	11	gapA(3)	infB(3)	mdh(1)	pgi(1)	phoE(1)	rpoB(1)	tonB(4)
GCF_013349085.1_ASM1334908v1_genomic.fna.gz	K. pneumoniae	11	gapA(3)	infB(3)	mdh(1)	pgi(1)	phoE(1)	rpoB(1)	tonB(4)
GCF_013376535.1_ASM1337653v1_genomic.fna.gz	K. pneumoniae	-	gapA(-)	infB(3)	mdh(1)	pgi(1)	phoE(1)	rpoB(1)	tonB(4)
GCF_013376555.1_ASM1337655v1_genomic.fna.gz	K. pneumoniae	340	gapA(3)	infB(3)	mdh(1)	pgi(1)	phoE(1)	rpoB(1)	tonB(18)
GCF_013376595.1_ASM1337659v1_genomic.fna.gz	K. pneumoniae	37	gapA(2)	infB(9)	mdh(2)	pgi(1)	phoE(13)	rpoB(1)	tonB(16)
GCF_013378155.1_ASM1337815v1_genomic.fna.gz	K. pneumoniae	11	gapA(3)	infB(3)	mdh(1)	pgi(1)	phoE(1)	rpoB(1)	tonB(4)
GCF_013378175.1_ASM1337817v1_genomic.fna.gz	K. pneumoniae	11	gapA(3)	infB(3)	mdh(1)	pgi(1)	phoE(1)	rpoB(1)	tonB(4)
GCF_013378195.1_ASM1337819v1_genomic.fna.gz	K. pneumoniae	11	gapA(3)	infB(3)	mdh(1)	pgi(1)	phoE(1)	rpoB(1)	tonB(4)
GCF_013378215.1_ASM1337821v1_genomic.fna.gz	K. pneumoniae	11	gapA(3)	infB(3)	mdh(1)	pgi(1)	phoE(1)	rpoB(1)	tonB(4)
GCF_013378235.1_ASM1337823v1_genomic.fna.gz	K. pneumoniae	11	gapA(3)	infB(3)	mdh(1)	pgi(1)	phoE(1)	rpoB(1)	tonB(4)
GCF_013378255.1_ASM1337825v1_genomic.fna.gz	K. pneumoniae	307	gapA(4)	infB(1)	mdh(2)	pgi(52)	phoE(1)	rpoB(1)	tonB(7)
GCF_013378275.1_ASM1337827v1_genomic.fna.gz	K. pneumoniae	307	gapA(4)	infB(1)	mdh(2)	pgi(52)	phoE(1)	rpoB(1)	tonB(7)
GCF_013378295.1_ASM1337829v1_genomic.fna.gz	K. pneumoniae	11	gapA(3)	infB(3)	mdh(1)	pgi(1)	phoE(1)	rpoB(1)	tonB(4)
GCF_013378315.1_ASM1337831v1_genomic.fna.gz	K. pneumoniae	11	gapA(3)	infB(3)	mdh(1)	pgi(1)	phoE(1)	rpoB(1)	tonB(4)
GCF_013407605.1_ASM1340760v1_genomic.fna.gz	K. pneumoniae	512	gapA(54)	infB(3)	mdh(1)	pgi(1)	phoE(1)	rpoB(1)	tonB(79)
GCF_013407715.1_ASM1340771v1_genomic.fna.gz	K. pneumoniae	1519	gapA(54)	infB(3)	mdh(1)	pgi(1)	phoE(1)	rpoB(9)	tonB(79)
GCF_013407825.1_ASM1340782v1_genomic.fna.gz	K. pneumoniae	1519	gapA(54)	infB(3)	mdh(1)	pgi(1)	phoE(1)	rpoB(9)	tonB(79)
GCF_013408255.1_ASM1340825v1_genomic.fna.gz	K. pneumoniae	307	gapA(4)	infB(1)	mdh(2)	pgi(52)	phoE(1)	rpoB(1)	tonB(7)
GCF_013408385.1_ASM1340838v1_genomic.fna.gz	K. pneumoniae	307	gapA(4)	infB(1)	mdh(2)	pgi(52)	phoE(1)	rpoB(1)	tonB(7)
GCF_013408625.1_ASM1340862v1_genomic.fna.gz	K. pneumoniae	307	gapA(4)	infB(1)	mdh(2)	pgi(52)	phoE(1)	rpoB(1)	tonB(7)
GCF_013408755.1_ASM1340875v1_genomic.fna.gz	K. pneumoniae	512	gapA(54)	infB(3)	mdh(1)	pgi(1)	phoE(1)	rpoB(1)	tonB(79)
GCF_013409055.1_ASM1340905v1_genomic.fna.gz	K. pneumoniae	512	gapA(54)	infB(3)	mdh(1)	pgi(1)	phoE(1)	rpoB(1)	tonB(79)
GCF_013409165.1_ASM1340916v1_genomic.fna.gz	K. pneumoniae	512	gapA(54)	infB(3)	mdh(1)	pgi(1)	phoE(1)	rpoB(1)	tonB(79)
GCF_013416035.1_ASM1341603v1_genomic.fna.gz	K. pneumoniae	11	gapA(3)	infB(3)	mdh(1)	pgi(1)	phoE(1)	rpoB(1)	tonB(4)
GCF_013416055.1_ASM1341605v1_genomic.fna.gz	K. pneumoniae	11	gapA(3)	infB(3)	mdh(1)	pgi(1)	phoE(1)	rpoB(1)	tonB(4)
GCF_013416085.1_ASM1341608v1_genomic.fna.gz	K. pneumoniae	11	gapA(3)	infB(3)	mdh(1)	pgi(1)	phoE(1)	rpoB(1)	tonB(4)
GCF_013416105.1_ASM1341610v1_genomic.fna.gz	K. pneumoniae	11	gapA(3)	infB(3)	mdh(1)	pgi(1)	phoE(1)	rpoB(1)	tonB(4)
GCF_013416125.1_ASM1341612v1_genomic.fna.gz	K. pneumoniae	11	gapA(3)	infB(3)	mdh(1)	pgi(1)	phoE(1)	rpoB(1)	tonB(4)
GCF_013423825.1_ASM1342382v1_genomic.fna.gz	K. pneumoniae	11	gapA(3)	infB(3)	mdh(1)	pgi(1)	phoE(1)	rpoB(1)	tonB(4)
GCF_013426775.1_ASM1342677v1_genomic.fna.gz	K. pneumoniae	3026	gapA(42)	infB(22)	mdh(56)	pgi(16)	phoE(32)	rpoB(13)	tonB(411)
GCF_013611495.1_ASM1361149v1_genomic.fna.gz	K. pneumoniae	3705	gapA(2)	infB(1)	mdh(1)	pgi(1)	phoE(17)	rpoB(1)	tonB(23)
GCF_013694405.1_ASM1369440v1_genomic.fna.gz	K. pneumoniae	147	gapA(3)	infB(4)	mdh(6)	pgi(1)	phoE(7)	rpoB(4)	tonB(38)
GCF_013694425.1_ASM1369442v1_genomic.fna.gz	K. pneumoniae	147	gapA(3)	infB(4)	mdh(6)	pgi(1)	phoE(7)	rpoB(4)	tonB(38)
GCF_013704985.1_ASM1370498v1_genomic.fna.gz	K. pneumoniae	359	gapA(10)	infB(1)	mdh(2)	pgi(1)	phoE(9)	rpoB(27)	tonB(6)
GCF_013724605.1_ASM1372460v1_genomic.fna.gz	K. pneumoniae	461	gapA(3)	infB(1)	mdh(13)	pgi(34)	phoE(63)	rpoB(1)	tonB(64)
GCF_013729075.1_ASM1372907v1_genomic.fna.gz	K. pneumoniae	17	gapA(2)	infB(1)	mdh(1)	pgi(1)	phoE(4)	rpoB(4)	tonB(4)
GCF_013730675.1_ASM1373067v1_genomic.fna.gz	K. pneumoniae	292	gapA(2)	infB(1)	mdh(2)	pgi(1)	phoE(1)	rpoB(1)	tonB(4)
GCF_013731305.1_ASM1373130v1_genomic.fna.gz	K. pneumoniae	2552	gapA(2)	infB(3)	mdh(1)	pgi(6)	phoE(12)	rpoB(1)	tonB(12)
GCF_013731735.1_ASM1373173v1_genomic.fna.gz	K. pneumoniae	3705	gapA(2)	infB(1)	mdh(1)	pgi(1)	phoE(17)	rpoB(1)	tonB(23)
GCF_013734035.1_ASM1373403v1_genomic.fna.gz	K. pneumoniae	1380	gapA(2)	infB(3)	mdh(1)	pgi(1)	phoE(9)	rpoB(10)	tonB(4)
GCF_013735155.1_ASM1373515v1_genomic.fna.gz	K. pneumoniae	678	gapA(2)	infB(3)	mdh(1)	pgi(1)	phoE(109)	rpoB(56)	tonB(18)
GCF_013735895.1_ASM1373589v1_genomic.fna.gz	K. pneumoniae	188	gapA(3)	infB(1)	mdh(1)	pgi(3)	phoE(4)	rpoB(28)	tonB(39)
GCF_013736155.1_ASM1373615v1_genomic.fna.gz	K. pneumoniae	20	gapA(2)	infB(3)	mdh(1)	pgi(1)	phoE(4)	rpoB(4)	tonB(4)
GCF_013737695.1_ASM1373769v1_genomic.fna.gz	K. pneumoniae	359	gapA(10)	infB(1)	mdh(2)	pgi(1)	phoE(9)	rpoB(27)	tonB(6)
GCF_013745295.1_ASM1374529v1_genomic.fna.gz	K. pneumoniae	1777	gapA(113)	infB(1)	mdh(2)	pgi(1)	phoE(10)	rpoB(16)	tonB(121)
GCF_013782105.1_ASM1378210v1_genomic.fna.gz	K. pneumoniae	-	gapA(2)	infB(3)	mdh(6)	pgi(75)	phoE(~9)	rpoB(7)	tonB(137)
GCF_013783245.1_ASM1378324v1_genomic.fna.gz	K. pneumoniae	37	gapA(2)	infB(9)	mdh(2)	pgi(1)	phoE(13)	rpoB(1)	tonB(16)
GCF_013791265.1_ASM1379126v1_genomic.fna.gz	K. pneumoniae	45	gapA(2)	infB(1)	mdh(1)	pgi(6)	phoE(7)	rpoB(1)	tonB(12)
GCF_013792545.1_ASM1379254v1_genomic.fna.gz	K. pneumoniae	34	gapA(2)	infB(3)	mdh(6)	pgi(1)	phoE(9)	rpoB(7)	tonB(4)
GCF_013796245.1_ASM1379624v1_genomic.fna.gz	K. pneumoniae	111	gapA(2)	infB(1)	mdh(5)	pgi(1)	phoE(17)	rpoB(4)	tonB(42)
GCF_013796485.1_ASM1379648v1_genomic.fna.gz	K. pneumoniae	111	gapA(2)	infB(1)	mdh(5)	pgi(1)	phoE(17)	rpoB(4)	tonB(42)
GCF_013805705.1_ASM1380570v1_genomic.fna.gz	K. pneumoniae	2426	gapA(4)	infB(3)	mdh(1)	pgi(1)	phoE(9)	rpoB(10)	tonB(14)
GCF_013811445.1_ASM1381144v1_genomic.fna.gz	K. pneumoniae	161	gapA(2)	infB(1)	mdh(2)	pgi(1)	phoE(1)	rpoB(4)	tonB(12)
GCF_013811845.1_ASM1381184v1_genomic.fna.gz	K. pneumoniae	-	gapA(4)	infB(1)	mdh(3)	pgi(1)	phoE(7)	rpoB(1)	tonB(7)
GCF_013813035.1_ASM1381303v1_genomic.fna.gz	K. pneumoniae	661	gapA(4)	infB(3)	mdh(1)	pgi(36)	phoE(9)	rpoB(10)	tonB(14)
GCF_013826045.1_ASM1382604v1_genomic.fna.gz	K. pneumoniae	966	gapA(2)	infB(1)	mdh(2)	pgi(1)	phoE(1)	rpoB(1)	tonB(68)
GCF_013834745.1_ASM1383474v1_genomic.fna.gz	K. pneumoniae	45	gapA(2)	infB(1)	mdh(1)	pgi(6)	phoE(7)	rpoB(1)	tonB(12)
GCF_013895695.1_ASM1389569v1_genomic.fna.gz	K. pneumoniae	3153	gapA(1)	infB(1)	mdh(4)	pgi(1)	phoE(3)	rpoB(1)	tonB(54)
GCF_014041505.2_ASM1404150v2_genomic.fna.gz	K. pneumoniae	11	gapA(3)	infB(3)	mdh(1)	pgi(1)	phoE(1)	rpoB(1)	tonB(4)
GCF_014041645.2_ASM1404164v2_genomic.fna.gz	K. pneumoniae	11	gapA(3)	infB(3)	mdh(1)	pgi(1)	phoE(1)	rpoB(1)	tonB(4)
GCF_014041735.2_ASM1404173v2_genomic.fna.gz	K. pneumoniae	11	gapA(3)	infB(3)	mdh(1)	pgi(1)	phoE(1)	rpoB(1)	tonB(4)
GCF_014041845.2_ASM1404184v2_genomic.fna.gz	K. pneumoniae	11	gapA(3)	infB(3)	mdh(1)	pgi(1)	phoE(1)	rpoB(1)	tonB(4)
GCF_014123345.1_ASM1412334v1_genomic.fna.gz	K. pneumoniae	15	gapA(1)	infB(1)	mdh(1)	pgi(1)	phoE(1)	rpoB(1)	tonB(1)
GCF_014168575.1_ASM1416857v1_genomic.fna.gz	K. pneumoniae	101	gapA(2)	infB(6)	mdh(1)	pgi(5)	phoE(4)	rpoB(1)	tonB(6)
GCF_014168655.1_ASM1416865v1_genomic.fna.gz	K. pneumoniae	4	gapA(3)	infB(1)	mdh(1)	pgi(1)	phoE(3)	rpoB(3)	tonB(1)
GCF_014169335.1_ASM1416933v1_genomic.fna.gz	K. pneumoniae	655	gapA(1)	infB(1)	mdh(1)	pgi(1)	phoE(1)	rpoB(1)	tonB(23)
GCF_014170015.1_ASM1417001v1_genomic.fna.gz	K. pneumoniae	37	gapA(2)	infB(9)	mdh(2)	pgi(1)	phoE(13)	rpoB(1)	tonB(16)
GCF_014170935.1_ASM1417093v1_genomic.fna.gz	K. pneumoniae	29	gapA(2)	infB(3)	mdh(2)	pgi(2)	phoE(6)	rpoB(4)	tonB(4)
GCF_014189335.1_ASM1418933v1_genomic.fna.gz	K. pneumoniae	1454	gapA(2)	infB(3)	mdh(6)	pgi(1)	phoE(9)	rpoB(7)	tonB(18)
GCF_014304835.1_ASM1430483v1_genomic.fna.gz	K. pneumoniae	65	gapA(2)	infB(1)	mdh(2)	pgi(1)	phoE(10)	rpoB(4)	tonB(13)
GCF_014361115.1_ASM1436111v1_genomic.fna.gz	K. pneumoniae	37	gapA(2)	infB(9)	mdh(2)	pgi(1)	phoE(13)	rpoB(1)	tonB(16)
GCF_014495765.1_ASM1449576v1_genomic.fna.gz	K. pneumoniae	147	gapA(3)	infB(4)	mdh(6)	pgi(1)	phoE(7)	rpoB(4)	tonB(38)
GCF_014495785.1_ASM1449578v1_genomic.fna.gz	K. pneumoniae	147	gapA(3)	infB(4)	mdh(6)	pgi(1)	phoE(7)	rpoB(4)	tonB(38)
GCF_014524525.1_ASM1452452v1_genomic.fna.gz	K. pneumoniae	15	gapA(1)	infB(1)	mdh(1)	pgi(1)	phoE(1)	rpoB(1)	tonB(1)
GCF_014725775.1_ASM1472577v1_genomic.fna.gz	K. pneumoniae	86	gapA(9)	infB(4)	mdh(2)	pgi(1)	phoE(1)	rpoB(1)	tonB(27)
GCF_014764345.1_ASM1476434v1_genomic.fna.gz	K. pneumoniae	37	gapA(2)	infB(9)	mdh(2)	pgi(1)	phoE(13)	rpoB(1)	tonB(16)
GCF_014788765.1_ASM1478876v1_genomic.fna.gz	K. pneumoniae	25	gapA(2)	infB(1)	mdh(1)	pgi(1)	phoE(10)	rpoB(4)	tonB(13)
GCF_014826045.1_ASM1482604v1_genomic.fna.gz	K. pneumoniae	37	gapA(2)	infB(9)	mdh(2)	pgi(1)	phoE(13)	rpoB(1)	tonB(16)
GCF_014840955.1_ASM1484095v1_genomic.fna.gz	K. pneumoniae	-	gapA(2)	infB(1)	mdh(2)	pgi(1)	phoE(12)	rpoB(1)	tonB(~46)
GCF_014854815.1_ASM1485481v1_genomic.fna.gz	K. pneumoniae	11	gapA(3)	infB(3)	mdh(1)	pgi(1)	phoE(1)	rpoB(1)	tonB(4)
GCF_014883955.1_ASM1488395v1_genomic.fna.gz	K. pneumoniae	504	gapA(2)	infB(1)	mdh(1)	pgi(1)	phoE(3)	rpoB(3)	tonB(18)
GCF_014905815.1_ASM1490581v1_genomic.fna.gz	K. pneumoniae	11	gapA(3)	infB(3)	mdh(1)	pgi(1)	phoE(1)	rpoB(1)	tonB(4)
GCF_014961485.1_ASM1496148v1_genomic.fna.gz	K. pneumoniae	2667	gapA(3)	infB(3)	mdh(1)	pgi(1)	phoE(1)	rpoB(1)	tonB(10)
GCF_015022235.1_ASM1502223v2_genomic.fna.gz	K. pneumoniae	-	gapA(3)	infB(3)	mdh(1)	pgi(1)	phoE(1)	rpoB(1)	tonB(~4)
GCF_015024285.2_ASM1502428v2_genomic.fna.gz	K. pneumoniae	1035	gapA(4)	infB(1)	mdh(1)	pgi(26)	phoE(1)	rpoB(1)	tonB(4)
GCF_015074925.1_ASM1507492v1_genomic.fna.gz	K. pneumoniae	23	gapA(2)	infB(1)	mdh(1)	pgi(1)	phoE(9)	rpoB(4)	tonB(12)
GCF_015138775.1_ASM1513877v1_genomic.fna.gz	K. pneumoniae	20	gapA(2)	infB(3)	mdh(1)	pgi(1)	phoE(4)	rpoB(4)	tonB(4)
GCF_015219805.1_ASM1521980v1_genomic.fna.gz	K. pneumoniae	15	gapA(1)	infB(1)	mdh(1)	pgi(1)	phoE(1)	rpoB(1)	tonB(1)
GCF_015238555.1_ASM1523855v1_genomic.fna.gz	K. pneumoniae	2667	gapA(3)	infB(3)	mdh(1)	pgi(1)	phoE(1)	rpoB(1)	tonB(10)
GCF_015238655.1_ASM1523865v1_genomic.fna.gz	K. pneumoniae	11	gapA(3)	infB(3)	mdh(1)	pgi(1)	phoE(1)	rpoB(1)	tonB(4)
GCF_015238895.1_ASM1523889v1_genomic.fna.gz	K. pneumoniae	11	gapA(3)	infB(3)	mdh(1)	pgi(1)	phoE(1)	rpoB(1)	tonB(4)
GCF_015239135.1_ASM1523913v1_genomic.fna.gz	K. pneumoniae	11	gapA(3)	infB(3)	mdh(1)	pgi(1)	phoE(1)	rpoB(1)	tonB(4)
GCF_015239295.1_ASM1523929v1_genomic.fna.gz	K. pneumoniae	11	gapA(3)	infB(3)	mdh(1)	pgi(1)	phoE(1)	rpoB(1)	tonB(4)
GCF_015243235.1_ASM1524323v1_genomic.fna.gz	K. pneumoniae	11	gapA(3)	infB(3)	mdh(1)	pgi(1)	phoE(1)	rpoB(1)	tonB(4)
GCF_015277755.1_ASM1527775v1_genomic.fna.gz	K. pneumoniae	11	gapA(3)	infB(3)	mdh(1)	pgi(1)	phoE(1)	rpoB(1)	tonB(4)
GCF_015277915.1_ASM1527791v1_genomic.fna.gz	K. pneumoniae	1	gapA(4)	infB(4)	mdh(1)	pgi(1)	phoE(7)	rpoB(4)	tonB(10)
GCF_015277935.1_ASM1527793v1_genomic.fna.gz	K. pneumoniae	791	gapA(2)	infB(1)	mdh(1)	pgi(37)	phoE(9)	rpoB(4)	tonB(64)
GCF_015277955.1_ASM1527795v1_genomic.fna.gz	K. pneumoniae	1	gapA(4)	infB(4)	mdh(1)	pgi(1)	phoE(7)	rpoB(4)	tonB(10)
GCF_015277975.1_ASM1527797v1_genomic.fna.gz	K. pneumoniae	628	gapA(2)	infB(60)	mdh(11)	pgi(1)	phoE(4)	rpoB(8)	tonB(24)
GCF_015277995.1_ASM1527799v1_genomic.fna.gz	K. pneumoniae	-	gapA(2)	infB(9)	mdh(220)	pgi(1)	phoE(13)	rpoB(1)	tonB(16)
GCF_015278055.1_ASM1527805v1_genomic.fna.gz	K. pneumoniae	1662	gapA(4)	infB(1)	mdh(1)	pgi(1)	phoE(3)	rpoB(44)	tonB(4)
GCF_015278095.1_ASM1527809v1_genomic.fna.gz	K. pneumoniae	629	gapA(2)	infB(3)	mdh(87)	pgi(1)	phoE(12)	rpoB(1)	tonB(26)
GCF_015283665.1_ASM1528366v1_genomic.fna.gz	K. pneumoniae	86	gapA(9)	infB(4)	mdh(2)	pgi(1)	phoE(1)	rpoB(1)	tonB(27)
GCF_015283885.1_ASM1528388v1_genomic.fna.gz	K. pneumoniae	1565	gapA(2)	infB(1)	mdh(99)	pgi(1)	phoE(9)	rpoB(1)	tonB(14)
GCF_015284665.1_ASM1528466v1_genomic.fna.gz	K. pneumoniae	23	gapA(2)	infB(1)	mdh(1)	pgi(1)	phoE(9)	rpoB(4)	tonB(12)
GCF_015284925.1_ASM1528492v1_genomic.fna.gz	K. pneumoniae	2158	gapA(4)	infB(1)	mdh(5)	pgi(1)	phoE(7)	rpoB(1)	tonB(24)
GCF_015285145.1_ASM1528514v1_genomic.fna.gz	K. pneumoniae	111	gapA(2)	infB(1)	mdh(5)	pgi(1)	phoE(17)	rpoB(4)	tonB(42)
GCF_015286225.1_ASM1528622v1_genomic.fna.gz	K. pneumoniae	1565	gapA(2)	infB(1)	mdh(99)	pgi(1)	phoE(9)	rpoB(1)	tonB(14)
GCF_015286445.1_ASM1528644v1_genomic.fna.gz	K. pneumoniae	23	gapA(2)	infB(1)	mdh(1)	pgi(1)	phoE(9)	rpoB(4)	tonB(12)
GCF_015287605.1_ASM1528760v1_genomic.fna.gz	K. pneumoniae	36	gapA(2)	infB(1)	mdh(2)	pgi(1)	phoE(7)	rpoB(1)	tonB(7)
GCF_015288205.1_ASM1528820v1_genomic.fna.gz	K. pneumoniae	1565	gapA(2)	infB(1)	mdh(99)	pgi(1)	phoE(9)	rpoB(1)	tonB(14)
GCF_015288605.1_ASM1528860v1_genomic.fna.gz	K. pneumoniae	35	gapA(2)	infB(1)	mdh(2)	pgi(1)	phoE(10)	rpoB(1)	tonB(19)
GCF_015289145.1_ASM1528914v1_genomic.fna.gz	K. pneumoniae	2668	gapA(7)	infB(1)	mdh(2)	pgi(2)	phoE(1)	rpoB(1)	tonB(25)
GCF_015289545.1_ASM1528954v1_genomic.fna.gz	K. pneumoniae	1565	gapA(2)	infB(1)	mdh(99)	pgi(1)	phoE(9)	rpoB(1)	tonB(14)
GCF_015289765.1_ASM1528976v1_genomic.fna.gz	K. pneumoniae	1565	gapA(2)	infB(1)	mdh(99)	pgi(1)	phoE(9)	rpoB(1)	tonB(14)
GCF_015289985.1_ASM1528998v1_genomic.fna.gz	K. pneumoniae	133	gapA(12)	infB(1)	mdh(1)	pgi(2)	phoE(5)	rpoB(1)	tonB(36)
GCF_015290145.1_ASM1529014v1_genomic.fna.gz	K. pneumoniae	1035	gapA(4)	infB(1)	mdh(1)	pgi(26)	phoE(1)	rpoB(1)	tonB(4)
GCF_015290925.1_ASM1529092v1_genomic.fna.gz	K. pneumoniae	-	gapA(2)	infB(1)	mdh(~169)	pgi(1)	phoE(232)	rpoB(7)	tonB(13)
GCF_015290985.1_ASM1529098v1_genomic.fna.gz	K. pneumoniae	23	gapA(2)	infB(1)	mdh(1)	pgi(1)	phoE(9)	rpoB(4)	tonB(12)
GCF_015338385.1_ASM1533838v1_genomic.fna.gz	K. pneumoniae	-	gapA(2)	infB(3)	mdh(2)	pgi(1)	phoE(1)	rpoB(10)	tonB(4)
GCF_015353095.1_ASM1535309v1_genomic.fna.gz	K. pneumoniae	340	gapA(3)	infB(3)	mdh(1)	pgi(1)	phoE(1)	rpoB(1)	tonB(18)
GCF_015355835.1_ASM1535583v1_genomic.fna.gz	K. pneumoniae	23	gapA(2)	infB(1)	mdh(1)	pgi(1)	phoE(9)	rpoB(4)	tonB(12)
GCF_015355855.1_ASM1535585v1_genomic.fna.gz	K. pneumoniae	23	gapA(2)	infB(1)	mdh(1)	pgi(1)	phoE(9)	rpoB(4)	tonB(12)
GCF_015355875.1_ASM1535587v1_genomic.fna.gz	K. pneumoniae	11	gapA(3)	infB(3)	mdh(1)	pgi(1)	phoE(1)	rpoB(1)	tonB(4)
GCF_015355895.1_ASM1535589v1_genomic.fna.gz	K. pneumoniae	11	gapA(3)	infB(3)	mdh(1)	pgi(1)	phoE(1)	rpoB(1)	tonB(4)
GCF_015355915.1_ASM1535591v1_genomic.fna.gz	K. pneumoniae	11	gapA(3)	infB(3)	mdh(1)	pgi(1)	phoE(1)	rpoB(1)	tonB(4)
GCF_015355935.1_ASM1535593v1_genomic.fna.gz	K. pneumoniae	11	gapA(3)	infB(3)	mdh(1)	pgi(1)	phoE(1)	rpoB(1)	tonB(4)
GCF_015355955.1_ASM1535595v1_genomic.fna.gz	K. pneumoniae	23	gapA(2)	infB(1)	mdh(1)	pgi(1)	phoE(9)	rpoB(4)	tonB(12)
GCF_015355975.1_ASM1535597v1_genomic.fna.gz	K. pneumoniae	23	gapA(2)	infB(1)	mdh(1)	pgi(1)	phoE(9)	rpoB(4)	tonB(12)
GCF_015355995.1_ASM1535599v1_genomic.fna.gz	K. pneumoniae	11	gapA(3)	infB(3)	mdh(1)	pgi(1)	phoE(1)	rpoB(1)	tonB(4)
GCF_015356015.1_ASM1535601v1_genomic.fna.gz	K. pneumoniae	11	gapA(3)	infB(3)	mdh(1)	pgi(1)	phoE(1)	rpoB(1)	tonB(4)
GCF_015356035.1_ASM1535603v1_genomic.fna.gz	K. pneumoniae	11	gapA(3)	infB(3)	mdh(1)	pgi(1)	phoE(1)	rpoB(1)	tonB(4)
GCF_015356055.1_ASM1535605v1_genomic.fna.gz	K. pneumoniae	11	gapA(3)	infB(3)	mdh(1)	pgi(1)	phoE(1)	rpoB(1)	tonB(4)
GCF_015694065.1_ASM1569406v1_genomic.fna.gz	K. pneumoniae	323	gapA(2)	infB(1)	mdh(1)	pgi(1)	phoE(9)	rpoB(1)	tonB(93)
GCF_015694085.1_ASM1569408v1_genomic.fna.gz	K. pneumoniae	29	gapA(2)	infB(3)	mdh(2)	pgi(2)	phoE(6)	rpoB(4)	tonB(4)
GCF_015774895.1_ASM1577489v1_genomic.fna.gz	K. pneumoniae	1128	gapA(2)	infB(1)	mdh(1)	pgi(1)	phoE(7)	rpoB(1)	tonB(4)
GCF_015774955.1_ASM1577495v1_genomic.fna.gz	K. pneumoniae	11	gapA(3)	infB(3)	mdh(1)	pgi(1)	phoE(1)	rpoB(1)	tonB(4)
GCF_015775135.1_ASM1577513v1_genomic.fna.gz	K. pneumoniae	11	gapA(3)	infB(3)	mdh(1)	pgi(1)	phoE(1)	rpoB(1)	tonB(4)
GCF_015775275.1_ASM1577527v1_genomic.fna.gz	K. pneumoniae	1128	gapA(2)	infB(1)	mdh(1)	pgi(1)	phoE(7)	rpoB(1)	tonB(4)
GCF_015832035.1_ASM1583203v1_genomic.fna.gz	K. pneumoniae	375	gapA(43)	infB(1)	mdh(2)	pgi(1)	phoE(10)	rpoB(4)	tonB(13)
GCF_015910145.1_ASM1591014v1_genomic.fna.gz	K. pneumoniae	376	gapA(2)	infB(6)	mdh(1)	pgi(3)	phoE(8)	rpoB(1)	tonB(27)
GCF_015910165.1_ASM1591016v1_genomic.fna.gz	K. pneumoniae	17	gapA(2)	infB(1)	mdh(1)	pgi(1)	phoE(4)	rpoB(4)	tonB(4)
GCF_015992265.1_ASM1599226v1_genomic.fna.gz	K. pneumoniae	11	gapA(3)	infB(3)	mdh(1)	pgi(1)	phoE(1)	rpoB(1)	tonB(4)
GCF_015992285.1_ASM1599228v1_genomic.fna.gz	K. pneumoniae	-	gapA(2)	infB(1)	mdh(1)	pgi(1)	phoE(4)	rpoB(1)	tonB(26)
GCF_015992305.1_ASM1599230v1_genomic.fna.gz	K. pneumoniae	11	gapA(3)	infB(3)	mdh(1)	pgi(1)	phoE(1)	rpoB(1)	tonB(4)
GCF_015992325.1_ASM1599232v1_genomic.fna.gz	K. pneumoniae	11	gapA(3)	infB(3)	mdh(1)	pgi(1)	phoE(1)	rpoB(1)	tonB(4)
GCF_015992345.1_ASM1599234v1_genomic.fna.gz	K. pneumoniae	3096	gapA(71)	infB(1)	mdh(1)	pgi(35)	phoE(16)	rpoB(4)	tonB(4)
GCF_015992385.1_ASM1599238v1_genomic.fna.gz	K. pneumoniae	11	gapA(3)	infB(3)	mdh(1)	pgi(1)	phoE(1)	rpoB(1)	tonB(4)
GCF_015992405.1_ASM1599240v1_genomic.fna.gz	K. pneumoniae	11	gapA(3)	infB(3)	mdh(1)	pgi(1)	phoE(1)	rpoB(1)	tonB(4)
GCF_015992425.1_ASM1599242v1_genomic.fna.gz	K. pneumoniae	11	gapA(3)	infB(3)	mdh(1)	pgi(1)	phoE(1)	rpoB(1)	tonB(4)
GCF_016066025.1_ASM1606602v1_genomic.fna.gz	K. pneumoniae	1440	gapA(2)	infB(3)	mdh(1)	pgi(1)	phoE(4)	rpoB(1)	tonB(4)
GCF_016066295.1_ASM1606629v1_genomic.fna.gz	K. pneumoniae	225	gapA(10)	infB(1)	mdh(1)	pgi(1)	phoE(12)	rpoB(1)	tonB(38)
GCF_016066475.1_ASM1606647v1_genomic.fna.gz	K. pneumoniae	507	gapA(2)	infB(3)	mdh(1)	pgi(1)	phoE(1)	rpoB(4)	tonB(38)
GCF_016067835.1_ASM1606783v1_genomic.fna.gz	K. pneumoniae	11	gapA(3)	infB(3)	mdh(1)	pgi(1)	phoE(1)	rpoB(1)	tonB(4)
GCF_016071735.1_ASM1607173v1_genomic.fna.gz	K. pneumoniae	493	gapA(2)	infB(1)	mdh(70)	pgi(1)	phoE(12)	rpoB(1)	tonB(127)
GCF_016403065.1_ASM1640306v1_genomic.fna.gz	K. pneumoniae	11	gapA(3)	infB(3)	mdh(1)	pgi(1)	phoE(1)	rpoB(1)	tonB(4)
GCF_016403085.1_ASM1640308v1_genomic.fna.gz	K. pneumoniae	11	gapA(3)	infB(3)	mdh(1)	pgi(1)	phoE(1)	rpoB(1)	tonB(4)
GCF_016629585.1_ASM1662958v1_genomic.fna.gz	K. pneumoniae	2999	gapA(2)	infB(1)	mdh(1)	pgi(39)	phoE(10)	rpoB(1)	tonB(5)
GCF_016694775.1_ASM1669477v1_genomic.fna.gz	K. pneumoniae	967	gapA(2)	infB(1)	mdh(19)	pgi(4)	phoE(9)	rpoB(4)	tonB(34)
GCF_016727425.1_ASM1672742v1_genomic.fna.gz	K. pneumoniae	48	gapA(2)	infB(5)	mdh(2)	pgi(2)	phoE(7)	rpoB(1)	tonB(10)
GCF_016772535.1_ASM1677253v1_genomic.fna.gz	K. pneumoniae	258	gapA(3)	infB(3)	mdh(1)	pgi(1)	phoE(1)	rpoB(1)	tonB(79)
GCF_016772555.1_ASM1677255v1_genomic.fna.gz	K. pneumoniae	258	gapA(3)	infB(3)	mdh(1)	pgi(1)	phoE(1)	rpoB(1)	tonB(79)
GCF_016772575.1_ASM1677257v1_genomic.fna.gz	K. pneumoniae	258	gapA(3)	infB(3)	mdh(1)	pgi(1)	phoE(1)	rpoB(1)	tonB(79)
GCF_016772595.1_ASM1677259v1_genomic.fna.gz	K. pneumoniae	258	gapA(3)	infB(3)	mdh(1)	pgi(1)	phoE(1)	rpoB(1)	tonB(79)
GCF_016774435.1_ASM1677443v1_genomic.fna.gz	K. pneumoniae	11	gapA(3)	infB(3)	mdh(1)	pgi(1)	phoE(1)	rpoB(1)	tonB(4)
GCF_016774455.1_ASM1677445v1_genomic.fna.gz	K. pneumoniae	11	gapA(3)	infB(3)	mdh(1)	pgi(1)	phoE(1)	rpoB(1)	tonB(4)
GCF_900323945.1_CNR48_genomic.fna.gz	K. pneumoniae	16	gapA(2)	infB(1)	mdh(2)	pgi(1)	phoE(4)	rpoB(4)	tonB(4)
GCF_900497045.1_ASM90049704v1_genomic.fna.gz	K. pneumoniae	16	gapA(2)	infB(1)	mdh(2)	pgi(1)	phoE(4)	rpoB(4)	tonB(4)
GCF_900497055.1_KP920_genomic.fna.gz	K. pneumoniae	16	gapA(2)	infB(1)	mdh(2)	pgi(1)	phoE(4)	rpoB(4)	tonB(4)
GCF_900497475.1_ASM90049747v1_genomic.fna.gz	K. pneumoniae	3385	gapA(2)	infB(1)	mdh(1)	pgi(1)	phoE(9)	rpoB(1)	tonB(25)
GCF_900622605.1_AJ218_genomic.fna.gz	K. pneumoniae	2121	gapA(3)	infB(1)	mdh(1)	pgi(4)	phoE(7)	rpoB(4)	tonB(13)
GCF_900622645.1_KPC2_genomic.fna.gz	K. pneumoniae	258	gapA(3)	infB(3)	mdh(1)	pgi(1)	phoE(1)	rpoB(1)	tonB(79)
GCF_900635125.1_36252_B01_genomic.fna.gz	K. pneumoniae	507	gapA(2)	infB(3)	mdh(1)	pgi(1)	phoE(1)	rpoB(4)	tonB(38)
GCF_900635995.1_38273_C01_genomic.fna.gz	K. pneumoniae	375	gapA(43)	infB(1)	mdh(2)	pgi(1)	phoE(10)	rpoB(4)	tonB(13)
GCF_900636455.1_42166_D01_genomic.fna.gz	K. pneumoniae	252	gapA(2)	infB(5)	mdh(1)	pgi(1)	phoE(9)	rpoB(1)	tonB(6)
GCF_901421925.1_38656_F01_genomic.fna.gz	K. pneumoniae	321	gapA(4)	infB(16)	mdh(2)	pgi(1)	phoE(28)	rpoB(3)	tonB(40)
GCF_901422065.1_40345_F01_genomic.fna.gz	K. pneumoniae	171	gapA(4)	infB(1)	mdh(5)	pgi(1)	phoE(7)	rpoB(5)	tonB(23)
GCF_902723695.1_Kpn154_genomic.fna.gz	K. pneumoniae	86	gapA(9)	infB(4)	mdh(2)	pgi(1)	phoE(1)	rpoB(1)	tonB(27)
GCF_902723705.1_Kpn2166_genomic.fna.gz	K. pneumoniae	86	gapA(9)	infB(4)	mdh(2)	pgi(1)	phoE(1)	rpoB(1)	tonB(27)
GCF_902827215.1_SB5881_genomic.fna.gz	K. pneumoniae	66	gapA(2)	infB(3)	mdh(2)	pgi(1)	phoE(10)	rpoB(1)	tonB(13)
GCF_904863055.1_INF022_genomic.fna.gz	K. pneumoniae	3060	gapA(2)	infB(24)	mdh(21)	pgi(27)	phoE(44)	rpoB(22)	tonB(85)
GCF_904863075.1_INF334_genomic.fna.gz	K. pneumoniae	105	gapA(2)	infB(3)	mdh(2)	pgi(1)	phoE(1)	rpoB(4)	tonB(18)
GCF_904863095.1_INF174_genomic.fna.gz	K. pneumoniae	3098	gapA(163)	infB(1)	mdh(1)	pgi(6)	phoE(7)	rpoB(1)	tonB(12)
GCF_904863115.1_INF329_genomic.fna.gz	K. pneumoniae	323	gapA(2)	infB(1)	mdh(1)	pgi(1)	phoE(9)	rpoB(1)	tonB(93)
GCF_904863125.1_INF357_genomic.fna.gz	K. pneumoniae	30	gapA(5)	infB(3)	mdh(1)	pgi(1)	phoE(9)	rpoB(4)	tonB(26)
GCF_904863135.1_INF310_genomic.fna.gz	K. pneumoniae	231	gapA(2)	infB(6)	mdh(1)	pgi(3)	phoE(26)	rpoB(1)	tonB(77)
GCF_904863145.1_INF072_genomic.fna.gz	K. pneumoniae	133	gapA(12)	infB(1)	mdh(1)	pgi(2)	phoE(5)	rpoB(1)	tonB(36)
GCF_904863195.1_INF133_genomic.fna.gz	K. pneumoniae	323	gapA(2)	infB(1)	mdh(1)	pgi(1)	phoE(9)	rpoB(1)	tonB(93)
GCF_904863205.1_INF008_genomic.fna.gz	K. pneumoniae	221	gapA(2)	infB(5)	mdh(1)	pgi(6)	phoE(9)	rpoB(1)	tonB(10)
GCF_904863215.1_INF277_genomic.fna.gz	K. pneumoniae	323	gapA(2)	infB(1)	mdh(1)	pgi(1)	phoE(9)	rpoB(1)	tonB(93)
GCF_904863225.1_KSB1_6J_genomic.fna.gz	K. pneumoniae	323	gapA(2)	infB(1)	mdh(1)	pgi(1)	phoE(9)	rpoB(1)	tonB(93)
GCF_904863245.1_INF355_genomic.fna.gz	K. pneumoniae	491	gapA(51)	infB(1)	mdh(5)	pgi(1)	phoE(9)	rpoB(4)	tonB(13)
GCF_904863265.1_INF156_genomic.fna.gz	K. pneumoniae	661	gapA(4)	infB(3)	mdh(1)	pgi(36)	phoE(9)	rpoB(10)	tonB(14)
GCF_904863275.1_INF188_genomic.fna.gz	K. pneumoniae	-	gapA(2)	infB(1)	mdh(1)	pgi(1)	phoE(4)	rpoB(4)	tonB(418)
GCF_904863285.1_INF231_genomic.fna.gz	K. pneumoniae	35	gapA(2)	infB(1)	mdh(2)	pgi(1)	phoE(10)	rpoB(1)	tonB(19)
GCF_904863295.1_KSB2_2B_genomic.fna.gz	K. pneumoniae	323	gapA(2)	infB(1)	mdh(1)	pgi(1)	phoE(9)	rpoB(1)	tonB(93)
GCF_904863325.1_INF354_genomic.fna.gz	K. pneumoniae	29	gapA(2)	infB(3)	mdh(2)	pgi(2)	phoE(6)	rpoB(4)	tonB(4)
GCF_904863335.1_KSB1_5B_genomic.fna.gz	K. pneumoniae	15	gapA(1)	infB(1)	mdh(1)	pgi(1)	phoE(1)	rpoB(1)	tonB(1)
GCF_904863355.1_INF148_genomic.fna.gz	K. pneumoniae	323	gapA(2)	infB(1)	mdh(1)	pgi(1)	phoE(9)	rpoB(1)	tonB(93)
GCF_904863365.1_INF049_genomic.fna.gz	K. pneumoniae	20	gapA(2)	infB(3)	mdh(1)	pgi(1)	phoE(4)	rpoB(4)	tonB(4)
GCF_904863395.1_INF250_genomic.fna.gz	K. pneumoniae	29	gapA(2)	infB(3)	mdh(2)	pgi(2)	phoE(6)	rpoB(4)	tonB(4)
GCF_904863405.1_INF215_genomic.fna.gz	K. pneumoniae	20	gapA(2)	infB(3)	mdh(1)	pgi(1)	phoE(4)	rpoB(4)	tonB(4)
GCF_904863425.1_INF348_genomic.fna.gz	K. pneumoniae	34	gapA(2)	infB(3)	mdh(6)	pgi(1)	phoE(9)	rpoB(7)	tonB(4)
GCF_904863435.1_KSB1_1B_genomic.fna.gz	K. pneumoniae	1213	gapA(2)	infB(1)	mdh(1)	pgi(1)	phoE(7)	rpoB(4)	tonB(87)
GCF_904864445.1_KSB1_6G_genomic.fna.gz	K. pneumoniae	37	gapA(2)	infB(9)	mdh(2)	pgi(1)	phoE(13)	rpoB(1)	tonB(16)
GCF_904864465.1_INF298_genomic.fna.gz	K. pneumoniae	231	gapA(2)	infB(6)	mdh(1)	pgi(3)	phoE(26)	rpoB(1)	tonB(77)
GCF_904864475.1_INF168_genomic.fna.gz	K. pneumoniae	35	gapA(2)	infB(1)	mdh(2)	pgi(1)	phoE(10)	rpoB(1)	tonB(19)
GCF_904864505.1_INF331_genomic.fna.gz	K. pneumoniae	86	gapA(9)	infB(4)	mdh(2)	pgi(1)	phoE(1)	rpoB(1)	tonB(27)
GCF_904864515.1_KSB2_2C_genomic.fna.gz	K. pneumoniae	323	gapA(2)	infB(1)	mdh(1)	pgi(1)	phoE(9)	rpoB(1)	tonB(93)
GCF_904864525.1_INF350_genomic.fna.gz	K. pneumoniae	45	gapA(2)	infB(1)	mdh(1)	pgi(6)	phoE(7)	rpoB(1)	tonB(12)
GCF_904864535.1_INF313_genomic.fna.gz	K. pneumoniae	29	gapA(2)	infB(3)	mdh(2)	pgi(2)	phoE(6)	rpoB(4)	tonB(4)
GCF_904864545.1_KSB1_9J_genomic.fna.gz	K. pneumoniae	17	gapA(2)	infB(1)	mdh(1)	pgi(1)	phoE(4)	rpoB(4)	tonB(4)
GCF_904864565.1_INF032_genomic.fna.gz	K. pneumoniae	200	gapA(2)	infB(1)	mdh(2)	pgi(1)	phoE(12)	rpoB(1)	tonB(68)
GCF_904864595.1_INF333_genomic.fna.gz	K. pneumoniae	323	gapA(2)	infB(1)	mdh(1)	pgi(1)	phoE(9)	rpoB(1)	tonB(93)
GCF_904864605.1_INF044_genomic.fna.gz	K. pneumoniae	437	gapA(3)	infB(3)	mdh(1)	pgi(1)	phoE(1)	rpoB(1)	tonB(31)
GCF_904864625.1_INF171_genomic.fna.gz	K. pneumoniae	711	gapA(2)	infB(61)	mdh(2)	pgi(2)	phoE(6)	rpoB(4)	tonB(4)
GCF_904864645.1_INF079_genomic.fna.gz	K. pneumoniae	23	gapA(2)	infB(1)	mdh(1)	pgi(1)	phoE(9)	rpoB(4)	tonB(12)
GCF_904865675.1_INF358_genomic.fna.gz	K. pneumoniae	2513	gapA(2)	infB(3)	mdh(1)	pgi(1)	phoE(7)	rpoB(4)	tonB(12)
GCF_904865685.1_INF182_genomic.fna.gz	K. pneumoniae	412	gapA(2)	infB(1)	mdh(2)	pgi(1)	phoE(9)	rpoB(1)	tonB(112)
GCF_904865695.1_INF319_genomic.fna.gz	K. pneumoniae	461	gapA(3)	infB(1)	mdh(13)	pgi(34)	phoE(63)	rpoB(1)	tonB(64)
GCF_904865715.1_KSB1_5H_genomic.fna.gz	K. pneumoniae	231	gapA(2)	infB(6)	mdh(1)	pgi(3)	phoE(26)	rpoB(1)	tonB(77)
GCF_904865735.1_INF361_genomic.fna.gz	K. pneumoniae	491	gapA(51)	infB(1)	mdh(5)	pgi(1)	phoE(9)	rpoB(4)	tonB(13)
GCF_904865745.1_INF247_genomic.fna.gz	K. pneumoniae	3062	gapA(3)	infB(1)	mdh(1)	pgi(1)	phoE(316)	rpoB(1)	tonB(43)
GCF_904865755.1_INF341_genomic.fna.gz	K. pneumoniae	792	gapA(2)	infB(7)	mdh(1)	pgi(26)	phoE(1)	rpoB(4)	tonB(4)
GCF_904865765.1_KSB2_9A_genomic.fna.gz	K. pneumoniae	323	gapA(2)	infB(1)	mdh(1)	pgi(1)	phoE(9)	rpoB(1)	tonB(93)
GCF_904865785.1_INF142_genomic.fna.gz	K. pneumoniae	340	gapA(3)	infB(3)	mdh(1)	pgi(1)	phoE(1)	rpoB(1)	tonB(18)
GCF_904865795.1_KSB2_10B_genomic.fna.gz	K. pneumoniae	323	gapA(2)	infB(1)	mdh(1)	pgi(1)	phoE(9)	rpoB(1)	tonB(93)
GCF_904865805.1_INF144_genomic.fna.gz	K. pneumoniae	111	gapA(2)	infB(1)	mdh(5)	pgi(1)	phoE(17)	rpoB(4)	tonB(42)
GCF_904865815.1_INF281_genomic.fna.gz	K. pneumoniae	231	gapA(2)	infB(6)	mdh(1)	pgi(3)	phoE(26)	rpoB(1)	tonB(77)
GCF_904865825.1_INF018_genomic.fna.gz	K. pneumoniae	323	gapA(2)	infB(1)	mdh(1)	pgi(1)	phoE(9)	rpoB(1)	tonB(93)
GCF_904865845.1_INF302_genomic.fna.gz	K. pneumoniae	323	gapA(2)	infB(1)	mdh(1)	pgi(1)	phoE(9)	rpoB(1)	tonB(93)
GCF_904866195.1_INF327_genomic.fna.gz	K. pneumoniae	323	gapA(2)	infB(1)	mdh(1)	pgi(1)	phoE(9)	rpoB(1)	tonB(93)
GCF_904866205.1_INF145_genomic.fna.gz	K. pneumoniae	35	gapA(2)	infB(1)	mdh(2)	pgi(1)	phoE(10)	rpoB(1)	tonB(19)
GCF_904866215.1_INF359_genomic.fna.gz	K. pneumoniae	17	gapA(2)	infB(1)	mdh(1)	pgi(1)	phoE(4)	rpoB(4)	tonB(4)
GCF_904866235.1_INF122_genomic.fna.gz	K. pneumoniae	29	gapA(2)	infB(3)	mdh(2)	pgi(2)	phoE(6)	rpoB(4)	tonB(4)
GCF_904866255.1_INF223_genomic.fna.gz	K. pneumoniae	3072	gapA(4)	infB(4)	mdh(1)	pgi(97)	phoE(27)	rpoB(7)	tonB(4)
GCF_904866285.1_INF344_genomic.fna.gz	K. pneumoniae	491	gapA(51)	infB(1)	mdh(5)	pgi(1)	phoE(9)	rpoB(4)	tonB(13)
GCF_904866295.1_KSB2_1C_genomic.fna.gz	K. pneumoniae	20	gapA(2)	infB(3)	mdh(1)	pgi(1)	phoE(4)	rpoB(4)	tonB(4)
GCF_904866315.1_INF346_genomic.fna.gz	K. pneumoniae	37	gapA(2)	infB(9)	mdh(2)	pgi(1)	phoE(13)	rpoB(1)	tonB(16)
GCF_904866325.1_INF299_genomic.fna.gz	K. pneumoniae	231	gapA(2)	infB(6)	mdh(1)	pgi(3)	phoE(26)	rpoB(1)	tonB(77)
GCF_904866335.1_INF266_genomic.fna.gz	K. pneumoniae	20	gapA(2)	infB(3)	mdh(1)	pgi(1)	phoE(4)	rpoB(4)	tonB(4)
GCF_904866375.1_INF242_genomic.fna.gz	K. pneumoniae	3072	gapA(4)	infB(4)	mdh(1)	pgi(97)	phoE(27)	rpoB(7)	tonB(4)
GCF_904866395.1_INF321_genomic.fna.gz	K. pneumoniae	872	gapA(2)	infB(1)	mdh(100)	pgi(1)	phoE(7)	rpoB(5)	tonB(181)
GCF_904866405.1_INF279_genomic.fna.gz	K. pneumoniae	29	gapA(2)	infB(3)	mdh(2)	pgi(2)	phoE(6)	rpoB(4)	tonB(4)
GCF_904866415.1_INF201_genomic.fna.gz	K. pneumoniae	45	gapA(2)	infB(1)	mdh(1)	pgi(6)	phoE(7)	rpoB(1)	tonB(12)
GCF_904866425.1_INF065_genomic.fna.gz	K. pneumoniae	2998	gapA(2)	infB(1)	mdh(218)	pgi(1)	phoE(7)	rpoB(8)	tonB(24)
GCF_904866435.1_INF119_genomic.fna.gz	K. pneumoniae	17	gapA(2)	infB(1)	mdh(1)	pgi(1)	phoE(4)	rpoB(4)	tonB(4)
GCF_904866445.1_INF305_genomic.fna.gz	K. pneumoniae	231	gapA(2)	infB(6)	mdh(1)	pgi(3)	phoE(26)	rpoB(1)	tonB(77)
GCF_904866465.1_INF161_genomic.fna.gz	K. pneumoniae	661	gapA(4)	infB(3)	mdh(1)	pgi(36)	phoE(9)	rpoB(10)	tonB(14)
GCF_904866475.1_KSB2_9B_genomic.fna.gz	K. pneumoniae	25	gapA(2)	infB(1)	mdh(1)	pgi(1)	phoE(10)	rpoB(4)	tonB(13)
GCF_904866485.1_KSB1_1H_genomic.fna.gz	K. pneumoniae	323	gapA(2)	infB(1)	mdh(1)	pgi(1)	phoE(9)	rpoB(1)	tonB(93)
GCF_904866505.1_INF323_genomic.fna.gz	K. pneumoniae	-	gapA(2)	infB(6)	mdh(2)	pgi(~232)	phoE(12)	rpoB(1)	tonB(4)
GCF_904866535.1_KSB1_8C_genomic.fna.gz	K. pneumoniae	15	gapA(1)	infB(1)	mdh(1)	pgi(1)	phoE(1)	rpoB(1)	tonB(1)
GCF_904866555.1_INF102_genomic.fna.gz	K. pneumoniae	27	gapA(2)	infB(1)	mdh(11)	pgi(1)	phoE(9)	rpoB(10)	tonB(23)

## Sheet: Table S6 Kleborate
				Table S6. Kleborate analyses results for 70 K. pneumoniae strains from this study and the 20 reference genomes.
strain	species	species match	contig count	N50	largest contig	ambiguous bases	ST	virulence score	resistance score	Number resistanceclasses	Number resistance genes	Yersinia-bactin	YbST	Coli-bactin	CbST	Aero-bactin	AbST	Salmo-chelin	SmST	rmpA	rmpA2	wzi	K locus	K locus problems	K locus confidence	K locus identity	K locus missing genes	O locus	O locus problems	O locus confidence	O locus identity	O locus missing genes	Chr ST locus	gapA	infB	mdh	pgi	phoE	rpoB	tonB	ybtS	ybtX	ybtQ	ybtP	ybtA	irp2	irp1	ybtU	ybtT
1390154	Klebsiella pneumoniae	strong	94	294425	497520	yes	ST11.A	0	2	9	19	-	0	-	0	-	0	-	0	-	-	wzi64	KL64	none	Very high	0.9999	NA	O2v1	none	Very high	0.9864	NA	ST11	3	3	1	1	1	1	4	-	-	-	-	-	-	-	-	-
1437318	Klebsiella pneumoniae	strong	80	321445	547055	yes	ST11.A	0	2	10	21	-	0	-	0	-	0	-	0	-	-	wzi64	KL64	none	Very high	0.9999	NA	O2v1	none	Very high	0.9862	NA	ST11	3	3	1	1	1	1	4	-	-	-	-	-	-	-	-	-
1445551	Klebsiella pneumoniae	strong	85	242922	497509	yes	ST11.A	0	2	10	22	-	0	-	0	-	0	-	0	-	-	wzi64	KL64	?	Good	0.9999	NA	O2v1	?-	Good	0.9864	O1/O2v1_06_wbbO	ST11	3	3	1	1	1	1	4	-	-	-	-	-	-	-	-	-
1478199	Klebsiella pneumoniae	strong	96	328973	519366	yes	ST11.A	0	2	11	22	-	0	-	0	-	0	-	0	-	-	wzi64	KL64	none	Very high	1	NA	O2v1	none	Very high	0.9864	NA	ST11	3	3	1	1	1	1	4	-	-	-	-	-	-	-	-	-
1485373	Klebsiella pneumoniae	strong	76	322804	547055	yes	ST11.A	0	2	10	21	-	0	-	0	-	0	-	0	-	-	wzi64	KL64	none	Very high	1	NA	O2v1	none	Very high	0.9864	NA	ST11	3	3	1	1	1	1	4	-	-	-	-	-	-	-	-	-
1499465	Klebsiella pneumoniae	strong	75	242922	498041	yes	ST11.A	0	2	11	22	-	0	-	0	-	0	-	0	-	-	wzi64	KL64	?	Good	0.9999	NA	O2v1	?-	Good	0.9863	O1/O2v1_06_wbbO	ST11	3	3	1	1	1	1	4	-	-	-	-	-	-	-	-	-
1499471	Klebsiella pneumoniae	strong	82	242921	497520	yes	ST11.A	0	2	9	20	-	0	-	0	-	0	-	0	-	-	wzi64	KL64	none	Very high	1	NA	O2v1	none	Very high	0.9864	NA	ST11	3	3	1	1	1	1	4	-	-	-	-	-	-	-	-	-
1514041	Klebsiella pneumoniae	strong	82	242920	497878	yes	ST11.A	0	2	10	21	-	0	-	0	-	0	-	0	-	-	wzi64	KL64	none	Very high	1	NA	O2v1	?-	Good	0.9864	O1/O2v1_06_wbbO	ST11	3	3	1	1	1	1	4	-	-	-	-	-	-	-	-	-
1581721	Klebsiella pneumoniae	strong	94	214067	497520	yes	ST11.A	0	2	10	21	-	0	-	0	-	0	-	0	-	-	wzi64	KL64	none	Very high	1	NA	O2v1	none	Very high	0.9864	NA	ST11	3	3	1	1	1	1	4	-	-	-	-	-	-	-	-	-
1584073	Klebsiella pneumoniae	strong	79	270384	497878	yes	ST11.A	0	2	9	21	-	0	-	0	-	0	-	0	-	-	wzi64	KL64	none	Very high	1	NA	O2v1	?-	Good	0.9864	O1/O2v1_06_wbbO	ST11	3	3	1	1	1	1	4	-	-	-	-	-	-	-	-	-
1625271	Klebsiella pneumoniae	strong	119	237720	653982	yes	ST11.A	0	3	11	22	-	0	-	0	-	0	-	0	-	-	wzi64	KL64	?-	Good	0.9999	KL64_06_wzc	O2v1	none	Very high	0.9864	NA	ST11	3	3	1	1	1	1	4	-	-	-	-	-	-	-	-	-
1780874	Klebsiella pneumoniae	strong	80	284317	528316	yes	ST11.A	0	2	10	23	-	0	-	0	-	0	-	0	-	-	wzi64	KL64	none	Very high	1	NA	O2v1	?-	Good	0.9864	O1/O2v1_06_wbbO	ST11	3	3	1	1	1	1	4	-	-	-	-	-	-	-	-	-
1837343	Klebsiella pneumoniae	strong	95	242922	519620	yes	ST11.A	0	2	11	22	-	0	-	0	-	0	-	0	-	-	wzi64	KL64	none	Very high	1	NA	O2v1	none	Very high	0.9862	NA	ST11	3	3	1	1	1	1	4	-	-	-	-	-	-	-	-	-
1874371	Klebsiella pneumoniae	strong	87	273345	528316	yes	ST11.A	0	2	11	22	-	0	-	0	-	0	-	0	-	-	wzi64	KL64	none	Very high	1	NA	O2v1	?-	Good	0.9864	O1/O2v1_06_wbbO	ST11	3	3	1	1	1	1	4	-	-	-	-	-	-	-	-	-
1991160	Klebsiella pneumoniae	strong	72	323044	547276	yes	ST11.A	0	2	10	21	-	0	-	0	-	0	-	0	-	-	wzi64	KL64	none	Very high	1	NA	O2v1	none	Very high	0.9864	NA	ST11	3	3	1	1	1	1	4	-	-	-	-	-	-	-	-	-
2148012	Klebsiella pneumoniae	strong	87	284317	519358	yes	ST11.A	0	2	8	18	-	0	-	0	-	0	-	0	-	-	wzi64	KL64	?	Good	1	NA	O2v1	?-	Good	0.9864	O1/O2v1_06_wbbO	ST11	3	3	1	1	1	1	4	-	-	-	-	-	-	-	-	-
2197811	Klebsiella pneumoniae	strong	90	273345	497520	yes	ST11.A	0	2	9	20	-	0	-	0	-	0	-	0	-	-	wzi64	KL64	?	Good	1	NA	O2v1	?-	None	0.9889	O1/O2v1_04_glf,O1/O2v1_05_wbbN,O1/O2v1_06_wbbO,O1/O2v1_07_kfoC	ST11	3	3	1	1	1	1	4	-	-	-	-	-	-	-	-	-
2277048	Klebsiella pneumoniae	strong	88	284317	497382	yes	ST11.A	0	2	9	22	-	0	-	0	-	0	-	0	-	-	wzi64	KL64	?	Good	1	NA	O2v1	?-	None	0.9889	O1/O2v1_04_glf,O1/O2v1_05_wbbN,O1/O2v1_06_wbbO,O1/O2v1_07_kfoC	ST11	3	3	1	1	1	1	4	-	-	-	-	-	-	-	-	-
2529179	Klebsiella pneumoniae	strong	142	242724	497551	yes	ST11.A	0	2	9	21	-	0	-	0	-	0	-	0	-	-	wzi64	KL64	?-	Low	0.9927	KL64_01_galF,KL64_02_cpsACP	O2v1	?-	None	0.9889	O1/O2v1_04_glf,O1/O2v1_05_wbbN,O1/O2v1_06_wbbO,O1/O2v1_07_kfoC	ST11	3	3	1	1	1	1	4	-	-	-	-	-	-	-	-	-
2696866	Klebsiella pneumoniae	strong	79	284317	547250	yes	ST11.A	0	2	9	22	-	0	-	0	-	0	-	0	-	-	wzi64	KL64	none	Very high	1	NA	O2v1	none	Very high	0.9864	NA	ST11	3	3	1	1	1	1	4	-	-	-	-	-	-	-	-	-
2758660	Klebsiella pneumoniae	strong	88	284317	497520	yes	ST11.A	0	2	11	22	-	0	-	0	-	0	-	0	-	-	wzi64	KL64	?-	Good	1	KL64_02_cpsACP	O2v1	?-	None	0.9889	O1/O2v1_04_glf,O1/O2v1_05_wbbN,O1/O2v1_06_wbbO,O1/O2v1_07_kfoC	ST11	3	3	1	1	1	1	4	-	-	-	-	-	-	-	-	-
3417179	Klebsiella pneumoniae	strong	99	210163	423127	yes	ST11.A	0	2	9	19	-	0	-	0	-	0	-	0	-	-	wzi64	KL64	none	Very high	0.9999	NA	O2v1	none	Very high	0.9864	NA	ST11	3	3	1	1	1	1	4	-	-	-	-	-	-	-	-	-
3538308	Klebsiella pneumoniae	strong	78	329053	547055	yes	ST11.A	0	2	11	22	-	0	-	0	-	0	-	0	-	-	wzi64	KL64	none	Very high	0.9999	NA	O2v1	none	Very high	0.9864	NA	ST11	3	3	1	1	1	1	4	-	-	-	-	-	-	-	-	-
3920822	Klebsiella pneumoniae	strong	85	273354	497554	yes	ST11.A	1	2	9	19	ybt 9; ICEKp3	183	-	0	-	0	-	0	-	-	wzi64	KL64	?	Good	1	NA	O2v1	?-	None	0.9889	O1/O2v1_04_glf,O1/O2v1_05_wbbN,O1/O2v1_06_wbbO,O1/O2v1_07_kfoC	ST11	3	3	1	1	1	1	4	5	11	6	5	1	25	37	9	5
4142680	Klebsiella pneumoniae	strong	121	218102	460016	yes	ST11.A	0	2	11	22	-	0	-	0	-	0	-	0	-	-	wzi64	KL64	?-	Good	1	KL64_02_cpsACP	O2v1	?-	None	0.9889	O1/O2v1_04_glf,O1/O2v1_05_wbbN,O1/O2v1_06_wbbO,O1/O2v1_07_kfoC	ST11	3	3	1	1	1	1	4	-	-	-	-	-	-	-	-	-
4198906	Klebsiella pneumoniae	strong	274	242724	497153	yes	ST11.A	0	2	10	21	-	0	-	0	-	0	-	0	-	-	wzi64	KL64	?-	Good	1	KL64_02_cpsACP	O2v1	?-	None	0.9889	O1/O2v1_04_glf,O1/O2v1_05_wbbN,O1/O2v1_06_wbbO,O1/O2v1_07_kfoC	ST11	3	3	1	1	1	1	4	-	-	-	-	-	-	-	-	-
4213316	Klebsiella pneumoniae	strong	78	323043	497520	yes	ST11.A	1	2	10	22	ybt 9; ICEKp3	183	-	0	-	0	-	0	-	-	wzi64	KL64	?-	Good	0.9999	KL64_02_cpsACP	O2v1	?-	None	0.9889	O1/O2v1_04_glf,O1/O2v1_05_wbbN,O1/O2v1_06_wbbO,O1/O2v1_07_kfoC	ST11	3	3	1	1	1	1	4	5	11	6	5	1	25	37	9	5
4285260	Klebsiella pneumoniae	strong	113	242724	497520	yes	ST11.A	0	2	9	20	-	0	-	0	-	0	-	0	-	-	wzi64	KL64	?-	Good	1	KL64_02_cpsACP	O2v1	?-	None	0.9889	O1/O2v1_04_glf,O1/O2v1_05_wbbN,O1/O2v1_06_wbbO,O1/O2v1_07_kfoC	ST11	3	3	1	1	1	1	4	-	-	-	-	-	-	-	-	-
4285298	Klebsiella pneumoniae	strong	123	204195	497654	yes	ST11.A	0	2	9	20	-	0	-	0	-	0	-	0	-	-	wzi64	KL64	?-	Good	1	KL64_02_cpsACP	O2v1	?-	None	0.9889	O1/O2v1_04_glf,O1/O2v1_05_wbbN,O1/O2v1_06_wbbO,O1/O2v1_07_kfoC	ST11	3	3	1	1	1	1	4	-	-	-	-	-	-	-	-	-
4551627	Klebsiella pneumoniae	strong	127	255165	497153	yes	ST11.A	0	2	11	22	-	0	-	0	-	0	-	0	-	-	wzi64	KL64	?-	Good	1	KL64_02_cpsACP	O2v1	?-	None	0.9889	O1/O2v1_04_glf,O1/O2v1_05_wbbN,O1/O2v1_06_wbbO,O1/O2v1_07_kfoC	ST11	3	3	1	1	1	1	4	-	-	-	-	-	-	-	-	-
4778856	Klebsiella pneumoniae	strong	103	212534	492396	yes	ST11.A	0	2	11	22	-	0	-	0	-	0	-	0	-	-	wzi64	KL64	none	Very high	1	NA	O2v1	none	Very high	0.9864	NA	ST11	3	3	1	1	1	1	4	-	-	-	-	-	-	-	-	-
5375657	Klebsiella pneumoniae	strong	112	242724	497520	yes	ST11.A	0	2	10	22	-	0	-	0	-	0	-	0	-	-	wzi64	KL64	?-	Good	1	KL64_02_cpsACP	O2v1	?-	None	0.9889	O1/O2v1_04_glf,O1/O2v1_05_wbbN,O1/O2v1_06_wbbO,O1/O2v1_07_kfoC	ST11	3	3	1	1	1	1	4	-	-	-	-	-	-	-	-	-
6083015	Klebsiella pneumoniae	strong	106	218271	497520	yes	ST11.A	0	2	9	20	-	0	-	0	-	0	-	0	-	-	wzi64	KL64	?-	Good	1	KL64_02_cpsACP	O2v1	?-	None	0.9889	O1/O2v1_04_glf,O1/O2v1_05_wbbN,O1/O2v1_06_wbbO,O1/O2v1_07_kfoC	ST11	3	3	1	1	1	1	4	-	-	-	-	-	-	-	-	-
6181890	Klebsiella pneumoniae	strong	154	207198	497193	yes	ST11.A	0	2	8	17	-	0	-	0	-	0	-	0	-	-	wzi64	KL64	?-	Good	1	KL64_02_cpsACP	O2v1	?-	None	0.9889	O1/O2v1_04_glf,O1/O2v1_05_wbbN,O1/O2v1_06_wbbO,O1/O2v1_07_kfoC	ST11	3	3	1	1	1	1	4	-	-	-	-	-	-	-	-	-
6292852	Klebsiella pneumoniae	strong	90	242723	497520	yes	ST11.A	0	2	9	22	-	0	-	0	-	0	-	0	-	-	wzi64	KL64	?-	Good	1	KL64_02_cpsACP	O2v1	?-	None	0.9889	O1/O2v1_04_glf,O1/O2v1_05_wbbN,O1/O2v1_06_wbbO,O1/O2v1_07_kfoC	ST11	3	3	1	1	1	1	4	-	-	-	-	-	-	-	-	-
6367646	Klebsiella pneumoniae	strong	130	204825	497382	yes	ST11.A	0	3	9	18	-	0	-	0	-	0	-	0	-	-	wzi64	KL64	?-	Good	1	KL64_02_cpsACP	O2v1	?-	None	0.9889	O1/O2v1_04_glf,O1/O2v1_05_wbbN,O1/O2v1_06_wbbO,O1/O2v1_07_kfoC	ST11	3	3	1	1	1	1	4	-	-	-	-	-	-	-	-	-
1514059	Klebsiella pneumoniae	strong	87	198647	1135985	yes	ST11.B	0	2	10	21	-	0	-	0	-	0	-	0	-	-	wzi27	KL27	none	Very high	1	NA	O2v2	none	Very high	0.9843	NA	ST11	3	3	1	1	1	1	4	-	-	-	-	-	-	-	-	-
1544072	Klebsiella pneumoniae	strong	93	168177	502041	yes	ST11.B	0	2	11	22	-	0	-	0	-	0	-	0	-	-	wzi27	KL27	none	Very high	1	NA	O2v2	-+	Good	0.9843	O1/O2v2_06_wbbO	ST11	3	3	1	1	1	1	4	-	-	-	-	-	-	-	-	-
1646000	Klebsiella pneumoniae	strong	141	234199	660826	yes	ST11.B	0	2	11	22	-	0	-	0	-	0	-	0	-	-	wzi27	KL27	none	Very high	1	NA	O2v2	none	Very high	0.9843	NA	ST11	3	3	1	1	1	1	4	-	-	-	-	-	-	-	-	-
2332977	Klebsiella pneumoniae	strong	88	220132	660826	yes	ST11.B	0	2	11	22	-	0	-	0	-	0	-	0	-	-	wzi27	KL27	none	Very high	1	NA	O2v2	none	Very high	0.9842	NA	ST11	3	3	1	1	1	1	4	-	-	-	-	-	-	-	-	-
2391220	Klebsiella pneumoniae	strong	104	138955	653614	yes	ST11.B	0	3	8	17	-	0	-	0	-	0	-	0	-	-	wzi27	KL27	none	Very high	1	NA	O2v2	none	Very high	0.9843	NA	ST11	3	3	1	1	1	1	4	-	-	-	-	-	-	-	-	-
4230080	Klebsiella pneumoniae	strong	124	147622	501622	yes	ST11.B	0	2	9	21	-	0	-	0	-	0	-	0	-	-	wzi27	KL27	none	Very high	0.9999	NA	O2v2	none	Very high	0.9843	NA	ST11	3	3	1	1	1	1	4	-	-	-	-	-	-	-	-	-
4577657	Klebsiella pneumoniae	strong	133	133721	399844	yes	ST11.B	0	3	10	21	-	0	-	0	-	0	-	0	-	-	wzi27	KL27	none	Very high	1	NA	O2v2	none	Very high	0.9843	NA	ST11	3	3	1	1	1	1	4	-	-	-	-	-	-	-	-	-
5322583	Klebsiella pneumoniae	strong	138	145635	329251	yes	ST11.B	0	2	8	17	-	0	-	0	-	0	-	0	-	-	wzi27	KL27	none	Very high	1	NA	O2v2	none	Very high	0.9843	NA	ST11	3	3	1	1	1	1	4	-	-	-	-	-	-	-	-	-
6175670	Klebsiella pneumoniae	strong	153	230803	674691	yes	ST15	1	2	8	18	ybt 9; ICEKp3	183-2LV	-	0	-	0	-	0	-	-	wzi24	KL24	-	High	0.9999	KL24_14_wzy	O1v1	none	Very high	0.9852	NA	ST15	1	1	1	1	1	1	1	5	11	6	5	1	25	37*	9	5
3099312	Klebsiella pneumoniae	strong	258	186237	464128	yes	ST199	0	2	9	22	-	0	-	0	-	0	-	0	-	-	wzi411	KL154	?-+	Good	0.9976	KL154_12_wbaP,KL154_19_ugd	O2v1	none	Very high	0.9849	NA	ST199	4	34	1	1	21	1	35	-	-	-	-	-	-	-	-	-
1720144	Klebsiella pneumoniae	strong	106	277203	735474	yes	ST25	0	2	11	22	-	0	-	0	-	0	-	0	-	-	wzi72	KL2	none	Very high	0.9841	NA	O1v2	none	Very high	0.9919	NA	ST25	2	1	1	1	10	4	13	-	-	-	-	-	-	-	-	-
1897570	Klebsiella pneumoniae	strong	109	444701	929167	no	ST2655-1LV	0	2	10	23	-	0	-	0	-	0	-	0	-	-	wzi7	KL7	none	Very high	0.9848	NA	O2v2	none	Very high	0.9832	NA	ST2655-1LV	2	1	1	2	27	4	64	-	-	-	-	-	-	-	-	-
1412708	Klebsiella pneumoniae	strong	313	234198	815580	yes	ST340	0	2	9	18	-	0	-	0	-	0	-	0	-	-	wzi50	KL15	none	Very high	0.998	NA	O4	none	Very high	0.9966	NA	ST340	3	3	1	1	1	1	18	-	-	-	-	-	-	-	-	-
1414704	Klebsiella pneumoniae	strong	76	349432	815484	yes	ST340	0	2	9	19	-	0	-	0	-	0	-	0	-	-	wzi50	KL15	none	Very high	0.998	NA	O4	none	Very high	0.9966	NA	ST340	3	3	1	1	1	1	18	-	-	-	-	-	-	-	-	-
1450421	Klebsiella pneumoniae	strong	83	341733	802553	yes	ST340	0	2	11	23	-	0	-	0	-	0	-	0	-	-	wzi50	KL15	none	Very high	0.998	NA	O4	none	Very high	0.9966	NA	ST340	3	3	1	1	1	1	18	-	-	-	-	-	-	-	-	-
1465945	Klebsiella pneumoniae	strong	86	288274	782575	yes	ST340	0	2	11	22	-	0	-	0	-	0	-	0	-	-	wzi50	KL15	none	Very high	0.998	NA	O4	?	Good	0.9966	NA	ST340	3	3	1	1	1	1	18	-	-	-	-	-	-	-	-	-
1877899	Klebsiella pneumoniae	strong	68	348473	802805	yes	ST340	0	1	11	22	-	0	-	0	-	0	-	0	-	-	wzi143	KL151	none	Very high	0.9923	NA	O4	none	Very high	0.9967	NA	ST340	3	3	1	1	1	1	18	-	-	-	-	-	-	-	-	-
2210477	Klebsiella pneumoniae	strong	192	209943	787500	yes	ST340	0	2	11	22	-	0	-	0	-	0	-	0	-	-	wzi50	KL64	?+*	None	0.9601	NA	O4	none	Very high	0.9966	NA	ST340	3	3	1	1	1	1	18	-	-	-	-	-	-	-	-	-
2703880	Klebsiella pneumoniae	strong	112	335149	802784	yes	ST340	0	2	9	22	-	0	-	0	-	0	-	0	-	-	wzi50	KL15	none	Very high	0.998	NA	O4	none	Very high	0.9965	NA	ST340	3	3	1	1	1	1	18	-	-	-	-	-	-	-	-	-
3049866	Klebsiella pneumoniae	strong	102	349432	634315	yes	ST340	0	2	11	22	-	0	-	0	-	0	-	0	-	-	wzi50	KL15	none	Very high	0.998	NA	O4	none	Very high	0.9966	NA	ST340	3	3	1	1	1	1	18	-	-	-	-	-	-	-	-	-
3049874	Klebsiella pneumoniae	strong	95	354015	802392	yes	ST340	0	2	11	22	-	0	-	0	-	0	-	0	-	-	wzi50	KL15	none	Very high	0.998	NA	O4	none	Very high	0.9966	NA	ST340	3	3	1	1	1	1	18	-	-	-	-	-	-	-	-	-
3297576	Klebsiella pneumoniae	strong	82	354012	802893	yes	ST340	0	2	9	20	-	0	-	0	-	0	-	0	-	-	wzi50	KL15	none	Very high	0.998	NA	O4	none	Very high	0.9966	NA	ST340	3	3	1	1	1	1	18	-	-	-	-	-	-	-	-	-
4022578	Klebsiella pneumoniae	strong	92	270355	749373	yes	ST340	1	3	10	22	ybt 9; ICEKp3	183	-	0	-	0	-	0	-	-	wzi143	KL151	none	Very high	0.9923	NA	O4	?-	Good	0.9967	O4_06_glycosyltransferase	ST340	3	3	1	1	1	1	18	5	11	6	5	1	25	37	9	5
4152813	Klebsiella pneumoniae	strong	87	330303	749635	yes	ST340	0	2	10	21	-	0	-	0	-	0	-	0	-	-	wzi143	KL151	?-	Good	0.9923	KL151_06_wzc	O4	none	Very high	0.9967	NA	ST340	3	3	1	1	1	1	18	-	-	-	-	-	-	-	-	-
4281075	Klebsiella pneumoniae	strong	94	367262	802893	yes	ST340	0	2	10	21	-	0	-	0	-	0	-	0	-	-	wzi50	KL15	none	Very high	0.998	NA	O4	none	Very high	0.9966	NA	ST340	3	3	1	1	1	1	18	-	-	-	-	-	-	-	-	-
4879999	Klebsiella pneumoniae	strong	123	330321	803200	yes	ST340	1	2	9	18	ybt 9; ICEKp3	183	-	0	-	0	-	0	-	-	wzi143	KL151	none	Very high	0.9923	NA	O4	none	Very high	0.9967	NA	ST340	3	3	1	1	1	1	18	5	11	6	5	1	25	37	9	5
6264345	Klebsiella pneumoniae	strong	78	337498	802772	yes	ST340	0	2	9	19	-	0	-	0	-	0	-	0	-	-	wzi50	KL15	none	Very high	0.998	NA	O4	?	Good	0.9966	NA	ST340	3	3	1	1	1	1	18	-	-	-	-	-	-	-	-	-
6334725	Klebsiella pneumoniae	strong	109	248222	379285	yes	ST340	0	2	9	19	-	0	-	0	-	0	-	0	-	-	wzi143	KL151	none	Very high	0.9923	NA	O4	none	Very high	0.9967	NA	ST340	3	3	1	1	1	1	18	-	-	-	-	-	-	-	-	-
4455550	Klebsiella pneumoniae	strong	334	349635	653113	yes	ST37	0	2	11	23	-	0	-	0	-	0	-	0	-	-	wzi306	KL55	?*	Good	0.9568	NA	OL103	*	High	0.9457	NA	ST37	2	9	2	1	13	1	16	-	-	-	-	-	-	-	-	-
4552909	Klebsiella pneumoniae	strong	155	349829	1166882	yes	ST37	0	2	11	23	-	0	-	0	-	0	-	0	-	-	wzi306	KL55	?*	Good	0.9568	NA	OL103	*	High	0.9457	NA	ST37	2	9	2	1	13	1	16	-	-	-	-	-	-	-	-	-
4941726	Klebsiella pneumoniae	strong	136	368625	653157	yes	ST37	0	2	9	18	-	0	-	0	-	0	-	0	-	-	wzi306	KL55	?*	Good	0.9568	NA	OL103	*	High	0.9457	NA	ST37	2	9	2	1	13	1	16	-	-	-	-	-	-	-	-	-
5240651	Klebsiella pneumoniae	strong	112	349343	1166431	yes	ST37	0	2	9	19	-	0	-	0	-	0	-	0	-	-	wzi306	KL55	?*	Good	0.9568	NA	OL103	*	High	0.9457	NA	ST37	2	9	2	1	13	1	16	-	-	-	-	-	-	-	-	-
6533645	Klebsiella pneumoniae	strong	126	368799	1227071	yes	ST37	0	2	10	19	-	0	-	0	-	0	-	0	-	-	wzi306	KL55	?*	Good	0.9568	NA	OL103	*	High	0.9457	NA	ST37	2	9	2	1	13	1	16	-	-	-	-	-	-	-	-	-
5700769	Klebsiella pneumoniae	strong	94	183326	879932	yes	ST437	0	2	9	20	-	0	-	0	-	0	-	0	-	-	wzi109	KL36	none	Very high	0.9989	NA	O4	none	Very high	0.9973	NA	ST437	3	3	1	1	1	1	31	-	-	-	-	-	-	-	-	-
4213265	Klebsiella pneumoniae	weak	142	338630	715706	yes	ST340	0	2	8	10	-	0	-	0	-	0	-	0	-	-	wzi50	KL15	none	Very high	0.998		O4	none	Very high	0.9965		ST340	3	3	1	1	1	1	18	-	-	-	-	-	-	-	-	-
3919904	Klebsiella pneumoniae	strong	1671	213935	802526	yes	ST340	0	2	8	12	-	0	-	0	-	0	-	0	-	-	wzi143	KL151	none	Very high	0.9923		O4	none	Very high	0.9967		ST340	3	3	1	1	1	1	18	-	-	-	-	-	-	-	-	-
2714082	Klebsiella pneumoniae	strong	2033	28032	150550	yes	ST11	0	2	10	19	-	0	-	0	-	0	-	0	-	-	wzi64	KL64	?-+	None	0.9628	KL64_02_cpsACP,KL64_18_manC,KL64_24_ugd	O2v1	?-	Good	0.9894	O1/O2v1_03_wbbM	ST11	3	3	1	1	1	1	4	-	-	-	-	-	-	-	-	-
5121467	Klebsiella quasipneumoniae subsp. quasipneumoniae	strong	128	346298	889067	yes	ST2421-1LV	0	2	2	1	-	0	-	0	-	0	-	0	-	-	-	KL101	none	Very high	0.9576		O5	none	High	0.9475		ST2421-1LV	50	19	82	39	272	21	148	-	-	-	-	-	-	-	-	-
1158	Klebsiella pneumoniae	strong	1	5341039	5341039	no	ST65	2	0	1	0	ybt 17; ICEKp10	235	clb 3	13	-	0	-	0	-	-	wzi72	KL2	none	Very high	0.9839	NA	O1v2	none	Very high	0.9898	NA	ST65	2	1	2	1	10	4	13	6	15	25	4	11	32	32	16	14
AATZP	Klebsiella pneumoniae	strong	4	5353110	5353110	no	ST147	1	2	8	12	ybt 9; ICEKp3	183-3LV	-	0	-	0	-	0	-	-	wzi64	KL64	none	Very high	0.9999	NA	O2v1	none	Very high	0.9864	NA	ST147	3	4	6	1	7	4	38	5	11	6	5	1	25*	37*	9	5
INF014	Klebsiella pneumoniae	strong	4	5348492	5348492	no	ST25	1	0	4	7	ybt 6; ICEKp5	63-1LV	-	0	-	0	-	0	-	-	wzi72	KL2	none	Very high	0.9841	NA	O1v2	none	Very high	0.9919	NA	ST25	2	1	1	1	10	4	13	22	22	6	24	16	53*	51	9	17
INF078	Klebsiella pneumoniae	strong	2	5295441	5295441	no	ST105	1	0	0	0	ybt 15; ICEKp11	238	-	0	-	0	iro 4	33-1LV	-	-	wzi383	KL102	none	Very high	0.9925	NA	O2v2	-	High	0.9845	O1/O2v2_06_wbbO	ST105	2	3	2	1	1	4	18	6	15	29	28	1	57	60	2	1
INF116	Klebsiella pneumoniae	strong	3	5270163	5270163	no	ST36	1	0	1	0	ybt 9; ICEKp3	214	-	0	-	0	-	0	-	-	wzi378	KL142	none	Very high	0.9888	NA	O2v1	none	Very high	0.9883	NA	ST36	2	1	2	1	7	1	7	5	28	6	5	1	25	37	9	5
INF125	Klebsiella pneumoniae	strong	3	5282782	5282782	no	ST45	1	0	1	0	ybt 10; ICEKp4	78	-	0	-	0	-	0	-	-	wzi101	KL24	none	Very high	0.9902	NA	O2v1	none	Very high	0.9876	NA	ST45	2	1	1	6	7	1	12	3	12	4	11	3	21	18	3	10
INF206	Klebsiella pneumoniae	strong	2	5362796	5362796	no	ST29	0	0	0	0	-	0	-	0	-	0	-	0	-	-	wzi327	KL63	none	Very high	0.9892	NA	O1v2	none	Very high	0.9955	NA	ST29	2	3	2	2	6	4	4	-	-	-	-	-	-	-	-	-
INF235	Klebsiella pneumoniae	strong	6	5146051	5146051	no	ST253	0	0	0	0	-	0	-	0	-	0	-	0	-	-	wzi50	KL15	none	Very high	0.9983	NA	O4	none	Very high	0.9967	NA	ST253	2	1	1	1	9	1	13	-	-	-	-	-	-	-	-	-
J1	Klebsiella pneumoniae	strong	3	5278493	5278493	no	ST111	0	0	1	0	-	0	-	0	-	0	-	0	-	-	wzi350	KL113	-*	High	0.965	KL113_15_wcaI	O1v2	none	Very high	0.9872	NA	ST111	2	1	5	1	17	4	42	-	-	-	-	-	-	-	-	-
Kp52.145	Klebsiella pneumoniae	strong	3	5438894	5438894	yes	ST66	5	0	0	0	ybt 12; ICEKp10	315	clb 1	9	iuc 2	24	iro 2	22	rmpA_9(KpVP-2)	-	wzi4	KL2	-	High	0.9833	KL2_13	O1v2	none	Very high	0.9897	NA	ST66	2	3	2	1	10	1	13	7	1	1	1	1	3	13	1	1
KPNIH27	Klebsiella pneumoniae	strong	6	5241638	5241638	no	ST34	0	2	9	14	-	0	-	0	-	0	-	0	-	-	wzi90	KL37	-+	Good	0.9993	KL37_18_wcuG	O1v1	none	Very high	0.9862	NA	ST34	2	3	6	1	9	7	4	-	-	-	-	-	-	-	-	-
KPNIH39	Klebsiella pneumoniae	strong	4	5351509	5351509	no	ST37	0	2	2	1	-	0	-	0	-	0	-	0	-	-	wzi50	KL15	?-+	Good	0.9977	KL15_16_ugd	O4	-	High	0.997	O4_01_hydrolase	ST37	2	9	2	1	13	1	16	-	-	-	-	-	-	-	-	-
KSB1_1I	Klebsiella pneumoniae	strong	3	5183069	5183069	no	ST661	1	1	1	0	ybt 4; plasmid	29	-	0	-	0	-	0	-	-	wzi101	KL24	none	Very high	0.9889	NA	O2v1	none	Very high	0.9838	NA	ST661	4	3	1	36	9	10	14	18	20	27	18	13	41	38	9	8
KSB1_7F	Klebsiella pneumoniae	strong	3	5276478	5276478	no	ST230	0	1	1	0	-	0	-	0	-	0	-	0	-	-	wzi202	KL127	none	Very high	0.9995	NA	OL101	*	High	0.9497	NA	ST230	2	1	2	1	13	1	38	-	-	-	-	-	-	-	-	-
MSB1_8A	Klebsiella pneumoniae	strong	8	5509899	5509899	no	ST231	1	2	10	19	ybt 15; ICEKp11	230	-	0	-	0	-	0	-	-	wzi64	KL64	none	Perfect	1	NA	O1v1	none	Very high	0.9864	NA	ST231	2	6	1	3	26	1	77	6	15	22	4	1	37	34	14	1
NCTC13635	Klebsiella pneumoniae	strong	1	5252633	5252633	no	ST3763	1	0	1	0	ybt unknown	0	-	0	-	0	-	0	-	-	wzi2	KL2	-+*	None	0.997	KL2_02_cpsACP,KL2_04_wza,KL2_06_wzc,KL2_07,KL2_08,KL2_09,KL2_12,KL2_13,KL2_14_wcaJ,KL2_15_gnd,KL2_16_manC,KL2_18_ugd	O2v1	-	None	0.9812	O1/O2v1_01_wzm,O1/O2v1_02_wzt,O1/O2v1_03_wbbM,O1/O2v1_04_glf,O1/O2v1_05_wbbN,O1/O2v1_06_wbbO,O1/O2v1_07_kfoC	ST3763	211	4	267	247	391	1	525	14*	5	6	5	1	197*	218*	9*	5*
NJST258_1	Klebsiella pneumoniae	strong	6	5263229	5263229	yes	ST258	0	2	5	13	-	0	-	0	-	0	-	0	-	-	wzi154	KL107	none	Very high	0.9998	NA	O2v2	none	Very high	0.9838	NA	ST258	3	3	1	1	1	1	79	-	-	-	-	-	-	-	-	-
NTUH-K2044	Klebsiella pneumoniae	strong	2	5248520	5248520	no	ST23	4	0	1	0	ybt 2; ICEKp1	326	-	0	iuc 1	1	iro 3	18-1LV	rmpA_11(ICEKp1),rmpA_2(KpVP-1)	rmpA2_3-47%	wzi1	KL1	none	Perfect	1	NA	O1v2	none	Very high	0.9913	NA	ST23	2	1	1	1	9	4	12	9	7	9	6	5	1	1	6	7
PMK1	Klebsiella pneumoniae	strong	5	5317001	5317001	no	ST15	1	2	9	18	ybt 16; ICEKp12	290	-	0	-	0	-	0	-	-	wzi93	KL112	?-	None	0.9828	KL112_08,KL112_09_wzy,KL112_10_wcaO,KL112_11_wcaN,KL112_12_wbaZ,KL112_13_wcuV	O1v1	none	Very high	0.9852	NA	ST15	1	1	1	1	1	1	1	6	15	5	4	11	33	23	2	11
XH209	Klebsiella pneumoniae	strong	1	5118878	5118878	no	ST17	0	0	1	0	-	0	-	0	-	0	-	0	-	-	wzi82	KL38	none	Very high	0.99	NA	O2v2	none	Very high	0.9843	NA	ST17	2	1	1	1	4	4	4	-	-	-	-	-	-	-	-	-
[truncated: 46 more columns]

## Sheet: Table S7 Quast Assembly QC
Table S7. Quast assembly quality control for 70 sequenced K. pneumoniae strains
Lacen ID	Run	Assembly	# contigs (≥0 bp)	# contigs (≥1000 bp)	# contigs (≥5000 bp)	# contigs (≥10000 bp)	# contigs (≥25000 bp)	# contigs (≥50000 bp)	Total length (≥0 bp)	Total length (≥1000 bp)	Total length (≥5000 bp)	Total length (≥10000 bp)	Total length (≥25000 bp)	Total length (≥50000 bp)	# contigs	Largest contig	Total length	Reference length	GC (%)	Reference GC (%)	N50	NG50	N75	NG75	L50	LG50	L75	LG75	# misassemblies	# misassembled contigs	Misassembled contigs length	# local misassemblies	# scaffold gap ext. mis.	# scaffold gap loc. mis.	# unaligned mis. contigs	# unaligned contigs	Unaligned length	Genome fraction (%)	Duplication ratio	# N's per 100 kbp	# mismatches per 100 kbp	# indels per 100 kbp	# genomic features	Largest alignment	Total aligned length	NA50	NGA50	NA75	NGA75
1390154	ERR1024604	ERR1024604_m200	94	61	45	38	31	25	5793459	5779839	5748203	5693489	5563250	5359214	70	497520	5786097	5540936	57.04	57.16	294425	328995	167466	191480	8	7	14	13	39	18	3415681	30	0	2	8	9 + 32 part	693220	91.804	1.001	6.72	209.6	6.04	5077 + 84 part	367250	5089731	169306	190432	59332	71989
1412708	ERR1024553	ERR1024553_m200	313	168	70	44	32	25	6077108	6000649	5780388	5594562	5430717	5168805	238	815580	6051091	5540936	56.68	57.16	271108	271108	99470	123818	7	7	17	14	42	15	3278936	24	0	0	12	136 + 52 part	810161	94.385	1.002	29.55	212.59	5.53	5174 + 106 part	367888	5237027	135794	166167	39664	69219
1414704	ERR1024563	ERR1024563_m200	76	47	34	28	24	21	5480762	5469805	5437139	5392213	5339698	5226891	52	815484	5473483	5540936	57.33	57.16	349432	349432	222072	222072	6	6	11	11	41	16	4082178	17	0	4	5	2 + 22 part	331311	92.695	1.001	10.74	186.35	4.83	5111 + 65 part	367222	5139898	187060	187060	84720	84720
1437318	ERR1024554	ERR1024554_m200	80	53	39	35	29	24	5604043	5593258	5560829	5532472	5429590	5245201	59	547055	5597784	5540936	57.27	57.16	321445	321445	190417	190417	7	7	13	13	35	13	3190635	28	0	2	6	5 + 25 part	520973	91.514	1.001	5.18	203.62	5.96	5063 + 71 part	333680	5073356	197498	197498	72449	72449
1445551	ERR1024555	ERR1024555_m200	85	53	40	38	33	26	5760459	5747461	5719809	5702247	5610130	5366849	62	497509	5753874	5540936	57.07	57.16	242922	242922	167466	168705	8	8	15	14	33	16	3241888	28	0	4	6	9 + 24 part	678193	91.466	1.002	15.19	195.32	5.68	5065 + 76 part	367876	5072354	163423	177813	72100	87325
1450421	ERR1024556	ERR1024556_m200	83	59	37	31	28	23	5602494	5593991	5531915	5486265	5444048	5266927	64	802553	5597025	5540936	57.01	57.16	341733	341733	222018	222018	7	7	12	12	37	15	3402280	19	0	0	4	8 + 23 part	426663	93.167	1.002	5.16	180.13	5.13	5137 + 67 part	367848	5166373	207062	207062	84720	84720
1465945	ERR1024557	ERR1024557_m200	86	53	38	32	27	22	5426347	5412307	5370551	5324125	5246025	5050706	62	782575	5419216	5540936	57.32	57.16	288274	288274	168704	168704	7	7	13	13	40	16	3699787	17	0	2	6	2 + 24 part	315518	91.995	1.001	7.12	185.27	4.77	5066 + 72 part	367222	5100702	159817	154429	71503	67251
1478199	ERR1024558	ERR1024558_m200	96	64	42	36	31	25	5633320	5620087	5573713	5534232	5449563	5244618	73	519366	5626813	5540936	57.24	57.16	328973	328973	129454	190421	7	7	14	13	38	15	3205819	30	0	4	7	6 + 32 part	536034	91.7	1.002	10.2	214.13	6.1	5062 + 82 part	340975	5085817	191755	191755	71990	79792
1485373	ERR1024559	ERR1024559_m200	76	51	38	35	29	25	5733361	5723190	5695029	5673398	5568763	5431024	57	547055	5727749	5540936	57.1	57.16	322804	322804	190417	191796	7	7	13	12	37	13	3308147	30	0	3	7	6 + 25 part	648843	91.56	1.001	5.01	208.84	5.93	5054 + 74 part	340977	5075996	209272	209272	71990	90266
1499465	ERR1024561	ERR1024561_m200	75	54	38	37	32	26	5643846	5635665	5599737	5591568	5499451	5282435	59	498041	5639316	5540936	57.21	57.16	242922	242922	164700	164700	8	8	15	15	31	14	3230008	26	0	3	6	5 + 26 part	572337	91.321	1.001	5.2	195.81	5.55	5049 + 67 part	314016	5063912	163423	177634	79792	87325
1499471	ERR1024560	ERR1024560_m200	82	59	41	36	32	27	5670070	5661049	5623012	5584421	5510981	5328861	64	497520	5665164	5540936	57.19	57.16	242921	242921	129515	164700	8	8	15	14	39	17	3326410	29	0	3	7	5 + 31 part	580384	91.644	1.001	11.97	209.81	6.05	5069 + 78 part	328512	5081036	169433	169433	69219	79853
1514041	ERR1024562	ERR1024562_m200	82	61	44	40	33	26	5784913	5775372	5740270	5713980	5580586	5348346	68	497878	5780898	5540936	57.02	57.16	242920	270384	129515	167466	9	8	16	15	36	16	3323999	29	0	2	9	8 + 33 part	698133	91.624	1.001	6.92	209.88	6.17	5065 + 81 part	328512	5079981	163423	177634	69219	79853
1514059	ERR1024564	ERR1024564_m200	87	52	41	39	34	29	5591447	5578879	5557834	5543279	5446144	5276921	58	1135985	5582558	5540936	57.28	57.16	198647	198647	106148	106148	7	7	16	16	32	11	2890876	12	0	10	3	6 + 14 part	446236	92.555	1.002	22.7	176.58	4.84	5142 + 56 part	292544	5132423	129699	129699	69219	69219
1544072	ERR1024611	ERR1024611_m200	93	67	54	49	38	33	5774384	5766216	5744239	5707124	5518338	5360568	68	502041	5766727	5540936	57.09	57.16	168177	171527	115844	117910	10	9	20	19	34	18	3444545	11	0	1	3	6 + 20 part	494471	95.032	1.001	1.72	175.76	4.88	5276 + 67 part	292347	5268879	129760	129952	58646	70868
1581721	ERR1024565	ERR1024565_m200	94	65	47	40	32	29	5772866	5761471	5727005	5669137	5525913	5411814	71	497520	5766038	5540936	57.07	57.16	214067	214067	121542	129853	9	9	17	16	35	17	3009207	27	0	2	9	9 + 31 part	674446	91.774	1.001	6.85	207.03	5.92	5066 + 80 part	367876	5088245	163445	169306	61329	72085
1584073	ERR1024566	ERR1024566_m200	79	56	41	38	32	25	5756312	5748819	5720429	5698620	5586587	5335919	57	497878	5749728	5540936	57.05	57.16	270384	270384	164700	168261	8	8	16	15	34	15	3309623	28	0	3	5	6 + 27 part	670694	91.566	1.001	5.06	207.7	5.99	5059 + 69 part	328995	5076519	177634	177634	71989	90265
1625271	ERR1024567	ERR1024567_m200	119	71	53	49	33	25	5766940	5747579	5695300	5666755	5388140	5101941	84	653982	5755932	5540936	57.04	57.16	237720	242725	123990	129454	8	7	16	15	37	18	3280875	40	0	6	5	12 + 34 part	635508	92.196	1.002	15.34	233.61	6.48	5082 + 104 part	367356	5118106	154429	203875	58687	63010
1646000	ERR1024568	ERR1024568_m200	141	78	52	48	34	30	5851247	5825490	5777747	5747548	5525854	5388308	93	660826	5835512	5540936	57.04	57.16	234199	265864	110177	129413	8	7	18	16	32	15	3267454	12	0	4	5	24 + 26 part	560666	95.041	1.002	7.3	175.78	4.88	5280 + 60 part	328489	5270105	135794	142351	64743	79752
1720144	ERR1024603	ERR1024603_m200	106	50	38	36	31	22	5648990	5626704	5598130	5584517	5504736	5185702	63	735474	5634840	5540936	57.12	57.16	277203	346468	188322	188322	7	6	12	12	59	19	4628460	59	0	4	5	12 + 32 part	820629	86.739	1.002	17.36	679.42	13.73	4712 + 94 part	313193	4807128	83996	87556	34441	39255
1780874	ERR1024569	ERR1024569_m200	80	60	43	38	30	23	5749859	5742444	5707836	5668288	5527131	5253752	64	528316	5745547	5540936	57.08	57.16	284317	284317	190417	190417	7	7	13	13	36	14	3287591	29	0	3	8	3 + 28 part	667385	91.534	1.001	6.77	202.88	5.97	5065 + 82 part	340975	5074621	189719	209447	69219	79792
1837343	ERR1024619	ERR1024619_m200	95	64	50	44	33	27	5715567	5703576	5671972	5622897	5446231	5234398	72	519620	5708823	5540936	57.09	57.16	242922	273368	118802	129454	8	7	15	14	38	16	3312266	29	0	5	7	9 + 28 part	637654	91.426	1.001	18.67	195.88	5.55	5043 + 87 part	367341	5067965	185287	203875	55593	61329
1874371	ERR1024572	ERR1024572_m200	87	61	44	39	31	24	5749731	5739035	5701947	5662399	5526694	5252753	67	528316	5743735	5540936	57.09	57.16	273345	273345	129454	190421	7	7	14	13	36	14	3286902	30	0	3	8	3 + 28 part	667802	91.497	1.001	8.32	203.05	6.04	5058 + 80 part	340905	5072859	189719	189719	69219	79792
1877899	ERR1024573	ERR1024573_m200	68	41	27	24	22	19	5582389	5573570	5535211	5513442	5483710	5375466	43	802805	5575328	5540936	57.14	57.16	348473	348473	234198	234198	6	6	10	10	40	13	3851073	37	0	0	6	3 + 20 part	446727	92.476	1.001	3.46	230.81	6.4	5095 + 86 part	367848	5127605	207571	207571	71979	71979
1897570	ERR1024574	ERR1024574_m200	109	67	41	32	25	16	5761955	5744586	5690226	5626303	5496704	5183004	80	929167	5753540	5540936	56.7	57.16	444701	444701	307080	307080	5	5	9	9	76	17	5018538	52	0	0	12	8 + 42 part	942979	86.36	1.005	0	720.82	14.23	4696 + 113 part	222341	4804010	90108	90537	25528	29460
1991160	ERR1024575	ERR1024575_m200	72	50	39	34	28	24	5745775	5735906	5713561	5675744	5566633	5413536	57	547276	5741560	5540936	57.1	57.16	323044	323044	190417	191796	7	7	13	12	37	13	3288296	29	0	3	7	4 + 23 part	664808	91.518	1.001	6.78	202.86	5.98	5065 + 78 part	367442	5073497	209272	209272	69219	79792
2148012	ERR1024577	ERR1024577_m200	87	62	46	39	30	26	5749003	5739183	5705609	5652884	5492699	5326652	68	519358	5743614	5540936	57.08	57.16	284317	284317	129454	136015	7	7	14	13	34	14	3250167	29	0	3	7	5 + 27 part	669821	91.462	1.001	5.08	195.9	5.62	5061 + 82 part	340977	5070505	156500	189719	69219	79792
2197811	ERR1024578	ERR1024578_m200	90	64	49	44	37	27	5737931	5727209	5693577	5657351	5536025	5165456	72	497520	5733170	5540936	57.12	57.16	273345	273345	108552	129515	8	8	17	15	31	17	3006134	30	0	3	8	4 + 29 part	653854	91.55	1.001	6.75	200.09	5.7	5065 + 87 part	340977	5075454	189705	203875	61329	71989
2210477	ERR1024579	ERR1024579_m200	192	148	77	60	45	30	6419029	6399874	6235506	6121405	5888646	5325353	162	787500	6410438	5540936	56.2	57.16	209943	230963	86505	114135	10	8	22	16	43	23	3044685	23	0	4	21	15 + 73 part	1141208	94.601	1.005	17.86	212.2	5.63	5213 + 105 part	367888	5263790	129860	169867	21586	69219
2277048	ERR1024580	ERR1024580_m200	88	62	47	40	33	24	5740986	5729974	5699275	5650397	5529071	5200464	71	497382	5736269	5540936	57.12	57.16	284317	317911	145773	155800	8	7	14	13	34	17	3087950	33	0	2	8	5 + 28 part	656912	91.551	1.001	8.45	200.13	5.76	5055 + 88 part	367615	5075764	203875	203875	69219	79792
2332977	ERR1024581	ERR1024581_m200	88	68	55	51	36	30	5772692	5766777	5746240	5714979	5456554	5259769	69	660826	5767348	5540936	57.08	57.16	220132	234199	102058	108841	9	8	19	17	31	15	3010160	11	0	4	3	5 + 20 part	494953	95.02	1.001	6.78	175.88	4.88	5279 + 67 part	328489	5267775	136856	136856	64743	71453
2391220	ERR1024582	ERR1024582_m200	104	78	57	48	44	38	5740950	5732875	5690384	5622321	5566490	5352410	81	653614	5734779	5540936	57.16	57.16	138955	143446	87665	92786	12	11	24	23	30	14	2404858	14	0	4	3	11 + 22 part	507099	94.166	1.002	8.49	177.67	5.02	5204 + 64 part	328494	5221671	92484	95337	62078	64743
2529179	ERR1024624	ERR1024624_m200	142	94	62	52	37	27	5887764	5869079	5791353	5721033	5465007	5079284	105	497551	5876980	5540936	56.99	57.16	242724	270031	95855	108552	9	8	19	16	31	16	2961437	29	0	4	16	5 + 48 part	707904	93.096	1.002	16.52	199.09	5.76	5146 + 98 part	330208	5164552	129759	189719	49829	71990
2696866	ERR1024583	ERR1024583_m200	79	58	43	36	29	26	5750103	5739622	5705665	5653277	5526634	5399224	67	547250	5746319	5540936	57.09	57.16	284317	284317	129454	137210	7	7	14	13	37	13	3287558	30	0	1	7	6 + 27 part	669013	91.519	1.001	3.43	202.68	6.05	5066 + 71 part	340977	5073974	156186	189705	69219	79792
2703880	ERR1024584	ERR1024584_m200	112	59	39	33	25	21	5691505	5673237	5627339	5580714	5461746	5311250	69	802784	5680357	5540936	56.81	57.16	335149	349432	222018	222018	7	6	12	12	42	16	4044383	19	0	3	7	3 + 30 part	537242	92.675	1.002	6.85	188.1	5	5091 + 67 part	319736	5139421	187038	207062	69219	84720
2758660	ERR1024586	ERR1024586_m200	88	67	49	43	29	23	5661094	5653292	5612525	5565410	5319778	5074740	71	497520	5656594	5540936	57.2	57.16	284317	284317	129515	145773	8	8	15	14	32	17	2994685	30	0	3	7	4 + 33 part	579402	91.5	1.001	6.88	198.52	5.48	5059 + 84 part	367615	5072917	209447	209447	71990	79853
3049866	ERR1024588	ERR1024588_m200	102	54	36	31	24	20	5455879	5438619	5395796	5356737	5261716	5122089	64	634315	5445791	5540936	57.34	57.16	349432	349432	222018	222018	7	7	12	12	38	15	4031123	17	0	0	7	3 + 27 part	304407	92.659	1.001	1.76	185.11	4.99	5100 + 70 part	367222	5138215	187038	172615	86952	84720
3049874	ERR1024589	ERR1024589_m200	95	55	37	34	23	19	5457975	5442917	5398925	5374462	5227946	5064132	63	802392	5449251	5540936	57.34	57.16	354015	354015	231707	231707	6	6	11	11	42	16	4038398	19	0	0	5	4 + 30 part	304398	92.724	1.001	3.47	189.81	5.18	5105 + 74 part	367222	5141859	207062	207062	84720	71816
3099312	ERR1024587	ERR1024587_m200	258	161	95	71	49	29	6260572	6216619	6066011	5896360	5538967	4817542	195	464128	6239824	5540936	56.5	57.16	186237	200258	53561	87513	11	9	27	19	51	30	3811981	52	0	4	16	6 + 82 part	1093328	92.181	1.008	12.42	651.98	13	5027 + 142 part	275612	5136969	79988	95294	16153	35459
3297576	ERR1024590	ERR1024590_m200	82	47	34	30	23	20	5435349	5421189	5392342	5362208	5252456	5138165	57	802893	5428517	5540936	57.38	57.16	354012	354012	232695	232695	6	6	11	11	40	15	4020645	19	0	0	4	4 + 22 part	291333	92.599	1.001	6.26	186.97	4.95	5095 + 65 part	367222	5134209	198441	198441	84720	71983
3417179	ERR1024591	ERR1024591_m200	99	75	53	46	38	32	5780311	5770667	5721439	5672128	5544394	5342199	80	423127	5774074	5540936	57.06	57.16	210163	210163	108552	118110	11	11	21	19	35	16	2674109	31	0	3	6	8 + 36 part	693318	91.557	1.002	6.7	208.83	6.21	5060 + 76 part	313407	5076742	163373	163373	61329	69219
3538308	ERR1024592	ERR1024592_m200	78	49	36	34	29	25	5725290	5713253	5685103	5669381	5586442	5446501	57	547055	5719128	5540936	57.1	57.16	329053	329053	190421	191478	7	7	13	12	36	13	3221975	29	0	2	6	5 + 25 part	637719	91.603	1.001	8.46	207.89	6.03	5069 + 77 part	341102	5078157	209272	209272	71989	90266
3920822	ERR1024593	ERR1024593_m200	85	62	46	42	33	24	5773175	5761584	5732594	5700546	5544120	5204332	71	497554	5768667	5540936	57.09	57.16	273354	283455	145770	155602	8	7	15	14	30	15	3118154	30	0	2	7	7 + 26 part	696117	91.43	1.001	6.69	197.75	5.68	5056 + 87 part	367441	5068239	161365	174464	69219	79792
4022578	ERR1024596	ERR1024596_m200	92	61	39	34	31	27	5824873	5813343	5764816	5726430	5672817	5537730	66	749373	5817059	5540936	56.8	57.16	270355	274095	127498	195448	8	7	15	13	37	14	3417216	25	0	1	5	8 + 24 part	682814	92.555	1.001	5.04	191.85	5.3	5099 + 75 part	341045	5131514	154429	155019	57984	69219
4142680	ERR1024606	ERR1024606_m200	121	75	56	49	35	27	5671744	5652828	5606236	5553753	5314111	5005152	89	460016	5662309	5540936	57.18	57.16	218102	222316	108659	108659	10	9	18	18	31	18	2867017	26	0	5	7	9 + 35 part	585339	91.479	1.002	15.42	198.77	5.56	5047 + 94 part	367114	5071867	188695	188695	70035	72080
4152813	ERR1024597	ERR1024597_m200	87	56	37	30	27	23	5569125	5557209	5512448	5458840	5423118	5267611	62	749635	5561903	5540936	57.29	57.16	330303	330303	213421	213421	7	7	13	13	35	14	3714678	25	0	1	6	8 + 22 part	424492	92.641	1.001	5.21	192.08	5.18	5115 + 77 part	340966	5135111	187038	187038	71983	84720
4198906	ERR1024623	ERR1024623_m200	274	76	56	48	35	25	5708498	5624920	5575879	5514530	5296663	4939446	113	497153	5647727	5540936	57.18	57.16	242724	242724	103482	110329	9	9	17	16	34	20	2933178	27	0	3	8	35 + 34 part	585285	91.206	1.002	11.99	197.18	5.42	5040 + 87 part	341061	5057085	203875	203875	57342	71989
4213316	ERR1024600	ERR1024600_m200	78	62	47	39	27	21	5707942	5702267	5672438	5608459	5398501	5171875	65	497520	5704806	5540936	57.16	57.16	323043	323043	155916	190418	7	7	13	12	34	17	3639862	31	0	2	6	3 + 31 part	626963	91.507	1.001	6.87	198.43	5.48	5065 + 83 part	340977	5073802	174464	209271	69219	79792
4230080	ERR1024598	ERR1024598_m200	124	90	63	56	41	33	5837916	5825479	5773868	5716414	5460993	5187165	95	501622	5829040	5540936	57.09	57.16	147622	155520	95761	99282	10	9	22	20	30	13	2549757	14	0	0	5	11 + 30 part	552717	95.047	1.002	6.33	176.21	4.94	5275 + 73 part	328489	5270455	102688	129760	51579	72088
4281075	ERR1024601	ERR1024601_m200	94	50	31	28	22	19	5456456	5438113	5386614	5362922	5265616	5148604	61	802893	5446320	5540936	57.35	57.16	367262	367262	232695	232695	6	6	11	11	39	14	4107116	19	0	2	10	7 + 26 part	308074	92.596	1.001	8.92	189.12	5.17	5102 + 60 part	367262	5134925	207571	207571	86952	84638
4285260	ERR1024614	ERR1024614_m200	113	71	53	47	32	25	5668538	5651504	5610269	5563155	5300387	5028716	82	497520	5659356	5540936	57.19	57.16	242724	273368	110331	129454	9	8	17	16	32	18	2840618	34	0	6	7	8 + 32 part	582415	91.467	1.002	17.28	199.05	5.58	5045 + 96 part	367114	5072654	203875	203875	61329	71990
4285298	ERR1024615	ERR1024615_m200	123	74	58	50	36	30	5639881	5622357	5584153	5517934	5273827	5063230	80	497654	5626629	5540936	57.21	57.16	204195	205371	102040	103482	10	9	20	19	32	20	2886102	28	0	3	7	5 + 31 part	579662	90.937	1.002	20.03	197.85	5.6	5006 + 98 part	313818	5042797	132273	132273	61329	69219
4455550	ERR1024616	ERR1024616_m200	334	61	40	32	27	23	5614223	5498484	5448849	5392459	5321418	5188875	115	653113	5531606	5540936	57.23	57.16	349635	349635	133023	133023	6	6	13	13	70	20	4741306	38	1	7	9	53 + 45 part	691187	87.059	1.003	16.22	546.7	11.77	4738 + 83 part	313637	4833464	86394	86394	39319	39319
4551627	ERR1024605	ERR1024605_m200	127	73	53	46	31	24	5671910	5651241	5604882	5549469	5296744	5025158	84	497153	5658552	5540936	57.19	57.16	255165	255165	115546	129454	8	8	16	15	33	18	2977086	30	0	4	7	10 + 33 part	582578	91.459	1.002	17.44	198.83	5.6	5051 + 84 part	367083	5071196	189719	189719	70035	71991
4552909	ERR1024607	ERR1024607_m200	155	64	39	32	26	21	5567841	5531655	5467368	5419958	5346895	5181036	81	1166882	5544019	5540936	57.15	57.16	349829	349829	162587	162587	6	6	11	11	68	17	4757417	45	0	5	10	19 + 44 part	700323	87.143	1.003	15.87	548.32	11.64	4755 + 86 part	314020	4838444	89389	89389	39740	39740
4577657	ERR1024621	ERR1024621_m200	133	96	70	62	48	37	5834985	5822003	5764959	5701718	5465006	5063604	102	399844	5825607	5540936	57.05	57.16	133721	135754	95220	100555	14	13	27	25	33	19	2605323	12	0	1	3	14 + 21 part	568803	94.67	1.002	5	175.14	4.98	5247 + 75 part	220134	5249294	95124	100460	45096	58466
4778856	ERR1024622	ERR1024622_m200	103	64	48	43	36	28	5609367	5595123	5560533	5519575	5399122	5113666	72	492396	5599864	5540936	57.21	57.16	212534	212534	115568	115568	10	10	18	18	39	16	2791062	29	0	3	5	10 + 23 part	522840	91.507	1.001	12.07	202.61	6.11	5046 + 80 part	367876	5072776	177419	177419	67991	69219
4879999	ERR1024640	ERR1024640_m200	123	65	39	32	26	21	5552428	5529270	5462660	5408613	5307776	5149221	80	803200	5539566	5540936	57.21	57.16	330321	330321	198473	198473	7	7	12	12	39	14	3789422	24	0	5	9	9 + 29 part	422373	92.193	1.002	19.73	185.21	5.29	5077 + 72 part	313955	5114183	169863	169863	69219	69219
4941726	ERR1024633	ERR1024633_m200	136	64	40	31	27	24	5542351	5514257	5456284	5393670	5343805	5237398	81	653157	5526822	5540936	57.18	57.16	368625	368625	133529	133529	6	6	12	12	70	20	4547091	45	0	3	10	15 + 49 part	679444	87.22	1.003	10.64	546.62	11.59	4753 + 87 part	314019	4843051	86394	86394	40043	40043
5240651	ERR1024632	ERR1024632_m200	112	64	37	31	25	22	5552209	5533922	5465762	5424186	5346527	5232528	75	1166431	5542266	5540936	57.15	57.16	349343	349343	138524	138524	6	6	12	12	68	18	4756361	43	1	3	11	15 + 44 part	697783	87.156	1.003	12.29	548.97	11.78	4748 + 85 part	313818	4839463	89389	89389	39909	39909
5322583	ERR1024629	ERR1024629_m200	138	91	63	58	43	37	5833032	5815629	5753739	5716711	5468474	5261612	99	329251	5820997	5540936	57.07	57.16	145635	147623	95220	106278	13	12	25	23	32	20	2893126	11	0	6	6	10 + 29 part	547476	94.996	1.002	15	176	4.94	5254 + 73 part	291255	5267856	95337	102688	58646	68373
5375657	ERR1024638	ERR1024638_m200	112	80	57	48	35	27	5662607	5649319	5592513	5522644	5303957	5013790	90	497520	5656414	5540936	57.2	57.16	242724	242724	103482	108419	9	9	18	17	33	20	2823223	32	0	3	7	8 + 34 part	579985	91.458	1.002	12.94	198.69	5.62	5044 + 97 part	367114	5071053	151167	189867	61329	70035
5700769	ERR1024626	ERR1024626_m200	94	63	43	41	37	29	5468158	5456059	5406526	5393669	5341723	5080565	70	879932	5460896	5540936	57.33	57.16	183326	183326	118804	118109	9	9	18	19	36	12	2648176	12	0	1	8	5 + 23 part	373149	91.663	1.002	16.48	185.98	5.32	5048 + 71 part	328974	5083765	118804	118804	73235	72902
6083015	ERR1024642	ERR1024642_m200	106	76	56	49	35	27	5689066	5675596	5626272	5572843	5337985	5043711	85	497520	5682254	5540936	57.16	57.16	218271	218271	108552	110331	9	9	18	17	31	19	3081677	33	0	3	6	7 + 33 part	616265	91.284	1.002	10.33	193.44	5.56	5038 + 88 part	366989	5061660	167422	167422	55598	70035
6175670	ERR1024639	ERR1024639_m200	153	75	51	41	32	26	5678505	5647770	5585240	5511621	5365702	5148096	91	674691	5659227	5540936	57.1	57.16	230803	230803	112569	119735	7	7	16	15	78	27	4973800	60	1	3	9	12 + 48 part	786181	87.201	1.009	20.67	704.45	13.78	4744 + 108 part	220144	4868007	66563	69232	25541	26689
6181890	ERR1024641	ERR1024641_m200	154	102	65	51	34	29	5688396	5666542	5573137	5471102	5189936	5011818	117	497193	5676802	5540936	57.16	57.16	207198	207198	98314	99470	9	9	19	18	31	19	3048775	27	0	3	7	37 + 35 part	616750	91.199	1.001	14.16	190.15	5.46	5038 + 89 part	367341	5055989	163079	167048	55593	58979
6264345	ERR1024634	ERR1024634_m200	78	49	34	31	23	19	5282721	5270915	5244172	5218118	5102409	4949544	57	802772	5276713	5540936	57.51	57.16	337498	337498	194421	168704	6	6	11	12	45	18	4130844	18	0	0	2	4 + 20 part	275287	90.169	1.001	1.76	187.8	4.9	4966 + 68 part	319736	4997601	187060	169863	95759	84720
6292852	ERR1024643	ERR1024643_m200	90	64	52	46	35	27	5874710	5865494	5837613	5792580	5603240	5325379	70	497520	5869376	5540936	56.71	57.16	242723	273346	129454	155502	9	8	17	15	37	19	3175405	44	0	6	6	6 + 27 part	757922	92.118	1.001	14.6	218.55	5.9	5080 + 101 part	314018	5107069	189705	203875	55593	70035
6334725	ERR1024631	ERR1024631_m200	109	70	49	41	35	30	5652773	5637451	5589297	5532469	5440478	5262933	81	379285	5644481	5540936	57.21	57.16	248222	248222	107138	107138	9	9	17	17	36	18	3230536	27	1	2	5	7 + 28 part	516442	92.422	1.001	10.45	192.4	5.29	5098 + 87 part	367574	5125149	145138	154696	64230	69219
6367646	ERR1024635	ERR1024635_m200	130	77	56	49	34	26	5699113	5679359	5629264	5576356	5320300	5020195	87	497382	5685707	5540936	57.15	57.16	204825	204825	110319	115549	9	9	18	17	32	18	2942121	30	0	3	7	10 + 32 part	621565	91.258	1.002	13.91	194.17	5.68	5041 + 82 part	367083	5059676	130000	130000	61329	69219
6533645	ERR1024630	ERR1024630_m200	126	64	38	31	24	20	5557963	5534093	5464255	5416747	5322506	5185267	76	1227071	5543019	5540936	57.14	57.16	368799	368799	162577	162577	4	4	11	11	70	16	4735786	46	0	7	11	15 + 43 part	699723	87.121	1.003	20.93	548.71	11.89	4747 + 88 part	313774	4838714	90119	90119	39742	39742
[truncated: 4 more columns]

## Sheet: Table S8 Roary Summary Stats
		Table S8. Roary pan-genome analyses summary statistics.
Pan Genome Analysis	Present in % of strains	With 20 reference genomes	Only Brasilian strains
Core genes	(99% <= strains <= 100%)	3363	4150
Soft core genes	(95% <= strains < 99%)	810	326
Shell genes	(15% <= strains < 95%)	1956	1479
Cloud genes	(0% <= strains < 15%)	12360	4411
Total genes	(0% <= strains <= 100%)	18489	10366

## Sheet: Table S9 Antibiotic resist
Table S9. Vitek2 antibiotic resistance profile for 70 sequenced K. pneumoniae strains, with yellow highlighting resistance based on EUCAST clinical breakpoint.
Strain number	From Table S2 LACEN ID	Year	Source	Resistant Antibiotics	Resistant classes	Penicillins					Carbapenems			2nd Generation Cephalosporin			3rd Generation Cephalosporin			4th Generation Cephalosporin	Quinolone					Aminoglycosides
						Amp/Sulbactam MIC	Ampicillin MIC	Aztreonam MIC	Pip/Tazo MIC	Piperacillin MIC	Ertapenem MIC	Imipenem MIC	Meropenem MIC	Cephalothin MIC	Cefuroxime MIC	Cefotetan MIC	Cefotaxime MIC	Ceftazidime MIC	Ceftriaxone MIC	Cefepime MIC	Levofloxacin MIC	Ciprofloxacin MIC	Tetracycline MIC	Tigecycline MIC	Trimeth/ Sulfa MIC	Amikacin MIC	Gentamicin MIC	Tobramycin MIC	Nitrofurantoin MIC
1	1412708	2010	Tissue	19	9		>16	>16	>64	>64	>4	8	>8		>16	16	>32	>16	>32	>16	>4	>2	>8		>2/38	>32	>8	>8		19
2	1437318	2010	Tracheal secretion	18	9		>16	>16	>64	>64	>4	>8	>8		>16	>16	>32	>16	>32	>16	>4	>2	>8		>2/38	16	≤4	>8
3	1445551	2010	urinary catheter	19	9		>16	>16	>64	>64	>4	>8	>8		>16	>16	>32	16	>32	>16	>4	>2	>8		>2/38	32	≤4	>8
4	1450421	2010	Blood	21	10	>16/8	>16	>16	>64	>64	>4	8	>8	>16	>16	≤16	>32	>16	>32	>16	>4	>2	>8	≤2	>2/38	≤16	>8	8	>64
5	1465945	2010	urinary catheter	22	10	>16/8	>16	>16	>64	>64	>4	>8	8	>16	>16	≤16	>32	>16	>32	>16	>4	>2	>8	≤2	>2/38	>32	>8	>8	>64
6	1478199	2010	Wound secretion	23	11	>16/8	>16	>16	>64	>64	>4	>8	>8	>16	>16	>32	>32	8	>32	>16	>4	>2	>8	>4	>2/38	32	≤4	>8	>64
7	1485373	2010	Catheter tip	22	11	>16/8	>16	>16	>64	>64	>4	8	>8	>16	>16	>32	>32	>16	>32	>16	>4	>2	>8	>4	>2/38	≤16	≤4	>8	>64
8	1499471	2010	Eschar Fragment	22	11	>16/8	>16	>16	>64	>64	>4	8	>8	>16	>16	32	>32	>16	>32	>16	>4	>2	>8	>4	>2/38	≤16	≤4	>8	>64
9	1499465	2010	Catheter tip	21	10	>16/8	>16	>16	>64	>64	>4	>8	>8	>16	>16	>32	>32	16	>32	>16	>4	>2	>8	≤2	>2/38	≤16	≤4	>8	>64
10	1514041	2010	Blood	22	11	>16/8	>16	>16	>64	>64	>4	8	>8	>16	>16	>32	>32	>16	>32	>16	>4	>2	>8	>4	>2/38	≤16	≤4	>8	>64
11	1414704	2010	Eschar Fragment	20	9		>16	>16	>64	>64	>4	8	>8		>16	>16	>32	>16	>32	>16	>4	>2	>8		>2/38	32	>8	>8
12	1514059	2010	Blood	21	10	>16/8	>16	>16	>64	>64	>4	8	>8	>16	>16	>32	>32	>16	>32	>16	>4	>2	8	≤2	>2/38	≤16	>8	8	>64
13	1581721	2011	Tracheal aspirate	21	10	>16/8	>16	>16	>64	>64	>4	>8	>8	>16	>16	>32	>32	16	>32	>16	>4	>2	>8	≤2	>2/38	≤16	≤4	>8	>64
14	1584073	2011	Blood	22	11	>16/8	>16	>16	>64	>64	>4	8	>8	>16	>16	>32	>32	>16	>32	>16	>4	>2	>8	>4	>2/38	≤16	≤4	>8	>64
15	1625271	2011	Bone Fragment	21	10	>16/8	>16	>16	>64	>64	>4	>8	>8	>16	>16	>32	>32	>16	>32	>16	>4	>2	>8	≤2	>2/38	≤16	≤4	8	>64
16	1646000	2011	Urine	21	9	>16/8	>16	>16	>64	>64	>4	8	>8	>16	>16	32	>32	8	>32	>16	>4	>2		≤2	>2/38	≤16	>8	>8	>64
17	1780874	2011	Catheter tip	22	11	>16/8	>16	>16	>64	>64	>4	>8	>8	>16	>16	>32	>32	>16	>32	>16	>4	>2	>8	4	>2/38	≤16	≤4	>8	>64
20	1874371	2011	Blood	22	11	>16/8	>16	>16	>64	>64	>4	>8	>8	>16	>16	>32	>32	>16	>32	>16	>4	>2	>8	4	>2/38	≤16	≤4	8	>64
21	1877899	2011	Liquor	22	11	>16/8	>16	>16	>64	>64	>4	>8	>8	>16	>16	>32	>32	>16	>32	>16	>4	>2	>8	4	>2/38	≤16	≤4	8	>64
22	1897570	2011	Liquor	23	10	>16/8	>16	>16	>64	>64	>4	>8	>8	>16	>16	>32	>32	4	>32	>16	>4	>2	>8	≤2	>2/38	>32	>8	>8	>64
23	1991160	2011	Blood	22	11	>16/8	>16	>16	>64	>64	>4	8	>8	>16	>16	>32	>32	>16	>32	>16	>4	>2	>8	4	>2/38	≤16	≤4	>8	>64
25	2148012	2011	Bronchial lavage	22	11	>16/8	>16	>16	>64	>64	>4	>8	>8	>16	>16	>32	>32	>16	>32	>16	>4	>2	>8	4	>2/38	≤16	≤4	>8	>64
26	2197811	2012	Catheter tip	22	11	>16/8	>16	>16	>64	>64	>4	>8	>8	>16	>16	>32	>32	8	>32	>16	>4	>2	>8	4	>2/38	≤16	≤4	>8	>64
27	2210477	2012	Blood	23	10	>16/8	>16	>16	>64	>64	>4	>8	>8	>16	>16	>32	>32	>16	>32	>16	>4	>2	>8	≤2	>2/38	32	>8	>8	>64
28	2277048	2012	Bronchial lavage	21	10	>16/8	>16	>16	>64	>64	>4	>8	>8	>16	>16	>32	>32	>16	>32	>16	>4	>2	>8	≤2	>2/38	≤16	≤4	>8	>64
29	2332977	2012	Endotracheal aspiration	18	8	>16/8	>16	>16	>64	>64	>4	8	8	>16	>16	≤16	32	16	>32	≤8	>4	>2	≤4	≤2	≤2/38	≤16	>8	>8	>64
30	2391220	2012	abdominal fluid	20	9	>16/8	>16	>16	>64	>64	>4	>8	>8	>16	>16	>32	>32	>16	>32	>16	>4	>2	≤4	≤2	>2/38	≤16	≤4	>8	>64
31	2696866	2012	Urine	22	11	>16/8	>16	>16	>64	>64	>4	8	>8	>16	>16	>32	>32	>16	>32	>16	>4	>2	>8	>4	>2/38	≤16	≤4	>8	>64
32	2703880	2012	Endotracheal aspiration	22	9	>16/8	>16	>16	>64	>64	>4	>8	>8	>16	>16	>32	>32	>16	>32	>16	>4	>2	≤4	≤2	>2/38	32	>8	>8	>64
34	2758660	2012	Tracheal secretion	22	11	>16/8	>16	>16	>64	>64	>4	>8	>8	>16	>16	>32	>32	>16	>32	>16	>4	>2	>8	>4	>2/38	≤16	≤4	<=4	>64
35	3099312	2012	Blood	17	8	>16/8	>16	>16	>64	>64	>4	8	8	>16	>16	≤16	>32	16	>32	>16	≤2	>2	≤4	≤2	>2/38	≤16	≤4	>8	≤32
36	3049866	2012	Bronchial lavage	21	9	>16/8	>16	>16	>64	>64	>4	8	>8	>16	>16	≤16	>32	>16	>32	>16	>4	>2	≤4	≤2	>2/38	32	>8	8	>64
37	3049874	2012	Urine	22	9	>16/8	>16	>16	>64	>64	>4	>8	>8	>16	>16	>32	>32	>16	>32	>16	>4	>2	≤4	≤2	>2/38	32	>8	>8	>64
38	3297576	2012	Blood	22	9	>16/8	>16	>16	>64	>64	>4	8	>8	>16	>16	>32	>32	>16	>32	>16	>4	>2	≤4	≤2	>2/38	>32	>8	>8	>64
39	3417179	2013	Tracheal secretion	22	11	>16/8	>16	>16	>64	>64	>4	>8	>8	>16	>16	>32	>32	8	>32	>16	>4	>2	>8	>4	>2/38	≤16	≤4	>8	>64
40	3538308	2013	Catheter tip	22	11	>16/8	>16	>16	>64	>64	>4	8	>8	>16	>16	>32	>32	>16	>32	>16	>4	>2	>8	>4	>2/38	≤16	≤4	>8	>64
41	3920822	2013	Blood	22	11	>16/8	>16	>16	>64	>64	>4	8	>8	>16	>16	32	>32	16	>32	>16	>4	>2	>8	>4	>2/38	≤16	≤4	8	>64
44	4022578	2013	Tracheal aspirate	22	9	>16/8	>16	>16	>64	>64	>4	>8	>8	>16	>16	>32	>32	>16	>32	>16	>4	>2	≤4	≤2	>2/38	≤16	>8	>8	>64
45	4152813	2013	Urine	20	9	>16/8	>16	>16	>64	>64	>4	2	>8	>16	>16	≤16	>32	>16	>32	>16	>4	>2	≤4	≤2	>2/38	32	>8	>8	>64
46	4230080	2013	Tracheal secretion	19	9	>16/8	>16	>16	>64	>64	>4	4	4	>16	>16	32	8	8	>32	≤8	>4	>2	≤4	≤2	>2/38	≤16	>8	>8	>64
48	4213316	2013	Blood	22	11	>16/8	>16	>16	>64	>64	>4	>8	>8	>16	>16	>32	>32	>16	>32	>16	>4	>2	>8	>4	>2/38	32	≤4	≤4	>64
49	4281075	2013	Wound secretion	19	9	>16/8	>16	>16	>64	>64	>4	4	>8	>16	>16	≤16	>32	16	>32	16	>4	>2	≤4	≤2	>2/38	>32	≤4	≤4	>64
51	1720144	2011	Catheter tip	22	10	>16/8	>16	>16	>64	>64	>4	>8	>8	>16	>16	>32	>32	16	>32	>16	4	>2	8	≤2	>2/38	32	>8	>8	>64
52	1390154	2010	Catheter tip	22	11	>16/8	>16	>16	>64	>64	>4	>8	>8	>16	>16	>32	>32	>16	>32	>16	>4	>2	>8	4	>2/38	≤16	≤4	>8	>64
53	4551627	2013	Liquor	21	10	>16/8	>16	>16	>64	>64	>4	>8	>8	>16	>16	>32	>32	>16	>32	>16	>4	>2	>8	4	>2/38	≤16	≤4	≤4	>64
54	4142680	2013	Blood culture	21	10	>16/8	>16	>16	>64	>64	>4	>8	>8	>16	>16	>32	>32	>16	>32	>16	>4	>2	>8	4	>2/38	≤16	≤4	≤4	>64
55	4552909	2013	Urine	22	10	>16/8	>16	>16	>64	>64	>4	>8	>8	>16	>16	>32	>32	>16	>32	>16	>4	>2	>8	≤2	>2/38	≤16	>8	8	>64
59	1544072	2011	Catheter tip	21	9	>16/8	>16	>16	>64	>64	>4	>8	8	>16	>16	>32	>32	16	>32	>16	>4	>2	≤4	≤2	>2/38	≤16	>8	>8	>64
62	4285260	2013	Blood	21	10	>16/8	>16	>16	>64	>64	>4	>8	>8	>16	>16	>32	>32	>16	>32	>16	>4	>2	>8	4	>2/38	≤16	≤4	≤4	>64
63	4285298	2013	Urine	20	9	>16/8	>16	>16	>64	>64	>4	>8	>8	>16	>16	>32	>32	>16	>32	>16	>4	>2	>8	≤2	>2/38	≤16	≤4	≤4	>64
64	4455550	2013	Urine	20	9	>16/8	>16	≤8	>64	>64	>4	>8	>8	>16	>16	>32	>32	>16	>32	>16	>4	>2	≤4	≤2	>2/38	≤16	>8	8	>64
67	1837343	2011	Fragment	23	11	>16/8	>16	>16	>64	>64	>4	>8	>8	>16	>16	>32	>32	>16	>32	>16	>4	>2	>8	>4	>2/38	32	≤4	>8	>64
69	4577657	2013	Urine	22	11	>16/8	>16	>16	>64	>64	>4	>8	>8	>16	>16	>32	>32	>16	>32	>16	>4	>2	>8	4	>2/38	32	≤4	≤4	>64
70	4778856	2013	Urine	23	11	>16/8	>16	>16	>64	>64	>4	>8	>8	>16	>16	>32	>32	8	>32	>16	>4	>2	>8	4	>2/38	32	≤4	>8	>64
71	4198906	2013	Tissue Fragment	21	10	>16/8	>16	>16	>64	>64	>4	>8	>8	>16	>16	>32	>32	>16	>32	>16	>4	>2	>8	>4	>2/38	≤16	≤4	≤4	>64
72	2529179	2012	Liquor	22	11	>16/8	>16	>16	>64	>64	>4	>8	>8	>16	>16	>32	>32	>16	>32	>16	>4	>2	>8	4	>2/38	≤16	≤4	>8	>64
74	5700769	2014	Blood	18	9	>16/8	>16	>8	>64		>1	4	8	>16	>16	16	>16	>16		>8	>4	>2		2	>2/38	≤16	>8	>8	>64
77	5322583	2014	Urine	18	9	>16/8	>16	>8	>64		>1	4	4	>16	>16	>16	8	16		8	>4	>2		≤1	>2/38	≤16	>8	>8	>64
80	6533645	2014	Swab Retal	19	9	>16/8	>16	>8	>64		>1	>8	>8	>16	>16	>16	>16	>16		>8	>4	>2		≤1	>2/38	≤16	>8	8	>64
81	6334725	2014	Urine	17	8	>16/8	>16	>8	>64		>1	>8	>8	>16	>16	>16	>16	>16		>8	>4	>2		≤1	>2/38	≤16	≤4	≤4	>64
82	5240651	2013	Urine	22	10	>16/8	>16	>16	>64	>64	>4	>8	>8	>16	>16	>32	>32	>16	>32	>16	>4	>2	>8	≤2	>2/38	≤16	>8	>8	>64
83	4941726	2013	Urine	20	9	>16/8	>16	≤8	>64	>64	>4	>8	>8	>16	>16	>32	>32	>16	>32	>16	>4	>2	≤4	≤2	>2/38	≤16	>8	>8	>64
84	6264345	2014	Tracheal secretion	20	9	>16/8	>16	>8	>64		>1	>8	>8	>16	>16	>16	>16	>16		>8	>4	>2		≤1	>2/38	32	>8	8	>64
85	6367646	2014	Catheter tip	18	8	>16/8	>16	>8	>64		>1	>8	>8	>16	>16	>16	>16	>16		>8	>4	>2		>2	>2/38	≤16	≤4	≤4	>64
88	5375657	2014	Catheter tip	17	8	>16/8	>16	>8	>64		>1	>8	>8	>16	>16	>16	>16	>16		>8	>4	>2		2	>2/38	≤16	≤4	≤4	>64
89	6175670	2014	Tracheal secretion	19	9	>16/8	>16	>8	>64		>1	>8	>8	>16	>16	>16	>16	>16		>8	>4	>2		≤1	>2/38	≤16	>8	>8	≤32
90	4879999	2013	Pulmonary secretion	22	9	>16/8	>16	>16	>64	>64	>4	>8	>8	>16	>16	>32	>32	16	>32	>16	>4	>2	≤4	≤2	>2/38	32	>8	>8	>64
91	6181890	2014	Urine	19	9	>16/8	>16	>8	>64		>1	>8	>8	>16	>16	>16	>16	>16		>8	>4	>2		>2	>2/38	≤16	≤4	≤4	>64
93	6083015	2014	Wound secretion	18	9	>16/8	>16	>8	>64		>1	>8	>8	>16	>16	>16	>16	>16		>8	>4	>2		>2	>2/38	≤16	≤4	≤4	>64
94	6292852	2014	Urine	19	10	>16/8	>16	>8	>64		>1	>8	>8	>16	>16	>16	>16	>16		>8	>4	>2		>2	>2/38	≤16	8	≤4	>64
Footnote: Current EUCAST guideline does not provide tigecycline breakpoint. However, at the time of suceptibility testing (2011-2014), theclinical lab used the MIC breakpoints (e.g. tigecylcine, aztreonam) provided at that time.
